# Supplementary material for: Hypoxia-Related Gene FUT11 Promotes Pancreatic Cancer Progression by Maintaining the Stability of PDK1
Source: Front Oncol. 2021 Jun 17;11:675991. doi: 10.3389/fonc.2021.675991 (PMC8247946; doi:10.3389/fonc.2021.675991)
Supplement: Supplementary Table 2 — The Association between FUT11 expression and clinicopathological features of PC patients. [file Table_2.xlsx]

## Sheet: Sheet1
FUT11 Expression
Features		n	Low	High	X²	P-value
All cases		90	45	45
Age					0.413	0.52
	＜60	53	28	25
	≥60	37	17	20
Gender					2.217	0.136
	Man	51	29	22
	Female	39	16	23
Tumor size(cm)					6.403	0.011
	＜2	44	16	28
	≥2	46	29	17
Lymph node metastasis					10.08	0.001
	Negative	41	28	13
	Positive	49	17	32
TNM stage					16.335	<0.001
	Ⅰand Ⅱ	39	29	10
	Ⅲ and Ⅳ	51	16	35
Distant metastasis					10.02	0.002
	Negative	43	29	14
	Positive	47	16	31
Perineural invasion					11.52	0.001
	Negative	40	28	12
	Positive	50	17	33
Blood vessel invasion					8.75	0.003
	Negative	42	28	14
	Positive	48	17	31
