# Supplementary material for: Hypoxia-Related Gene FUT11 Promotes Pancreatic Cancer Progression by Maintaining the Stability of PDK1
Source: Front Oncol. 2021 Jun 17;11:675991. doi: 10.3389/fonc.2021.675991 (PMC8247946; doi:10.3389/fonc.2021.675991)
Supplement: Supplementary Table 3 — Mass spectrometry of immunoprecipitation proteins interacting with FUT11. [file Table_3.xlsx]

## Sheet: 1_04_AllData
N	unused	Acc	Names	Coverage(%)	Length	Mass	#Peptide	#Unique Peptide	Unique Spectrum	#Spectrum	#Uniq Spectrum
2	78.19	sp|A0A024RD84|ARAM2_HUMAN	Non-POU domain-containing octamer-binding protein OS=Homo sapiens OX=9606 GN=NONO PE=1 SV=4	71.76	471	54231.3	42	40	1.1.1.2213.14,1.1.1.2167.3,1.1.1.2092.5,1.1.1.2138.19,1.1.1.2247.25,1.1.1.2182.11,1.1.1.2350.11,1.1.1.2280.30,1.1.1.2437.30,1.1.1.2133.6,1.1.1.2532.15,1.1.1.2303.26,1.1.1.2208.20,1.1.1.2612.27,1.1.1.2345.30,1.1.1.2419.22,1.1.1.2372.12,1.1.1.2144.22,1.1.1.2226.4,1.1.1.2414.11,1.1.1.2505.24,1.1.1.2215.6,1.1.1.2160.18,1.1.1.2159.8,1.1.1.2351.8,1.1.1.2076.6,1.1.1.2191.13,1.1.1.2100.7,1.1.1.2265.16,1.…	133	131
1	109.79	sp|Q15118|PDK1_HUMAN	Pyruvate dehydrogenase (acetyl-transferring)] kinase isozyme 1, mitochondrial OS=Homo sapiens GN=PDK1 PE=1 SV=1	71.83	1960	226530	56	46	1.1.1.2319.18,1.1.1.2429.12,1.1.1.2370.29,1.1.1.2244.19,1.1.1.2293.26,1.1.1.2415.6,1.1.1.2421.15,1.1.1.2324.9,1.1.1.2639.20,1.1.1.2420.11,1.1.1.2526.20,1.1.1.2182.21,1.1.1.2256.15,1.1.1.2149.11,1.1.1.2410.9,1.1.1.2170.27,1.1.1.2271.24,1.1.1.2506.6,1.1.1.2444.31,1.1.1.2378.19,1.1.1.2260.27,1.1.1.2418.27,1.1.1.2365.26,1.1.1.2433.28,1.1.1.2261.9,1.1.1.2225.5,1.1.1.2281.11,1.1.1.2335.28,1.1.1.2340.27…	99	82
6	65.44	sp|P60709|ACTB_HUMAN	Actin, cytoplasmic 1 OS=Homo sapiens OX=9606 GN=ACTB PE=1 SV=1	57.07	375	41736.4	35	5	1.1.1.2620.24,1.1.1.2583.13,1.1.1.2634.26,1.1.1.2596.13,1.1.1.2624.29,1.1.1.2553.28,1.1.1.2551.30,1.1.1.2563.12,1.1.1.2597.11,1.1.1.2523.29,1.1.1.2578.23,1.1.1.2573.25,1.1.1.2512.30,1.1.1.2568.22,1.1.1.2633.28,1.1.1.2567.16,1.1.1.2562.3,1.1.1.2508.23,1.1.1.2558.14,1.1.1.2345.26,1.1.1.2636.29,1.1.1.2548.28,1.1.1.2632.21,1.1.1.2517.24,1.1.1.2638.25,1.1.1.2532.30,1.1.1.2538.28,1.1.1.2614.26,1.1.1.26…	307	37
578	2	sp|P63261|ACTG_HUMAN	Actin, cytoplasmic 2 OS=Homo sapiens OX=9606 GN=ACTG1 PE=1 SV=1	57.07	375	41792.5	31	1	1.1.1.2632.28,1.1.1.2636.30	272	2
14	47.01	sp|P08670|VIME_HUMAN	Vimentin OS=Homo sapiens OX=9606 GN=VIM PE=1 SV=4	53.65	466	53651.2	25	25	1.1.1.2285.29,1.1.1.2388.14,1.1.1.2238.13,1.1.1.2406.15,1.1.1.2221.15,1.1.1.2213.9,1.1.1.2164.28,1.1.1.2289.27,1.1.1.2340.15,1.1.1.2580.21,1.1.1.2339.26,1.1.1.2336.4,1.1.1.2437.26,1.1.1.2480.8,1.1.1.2277.17,1.1.1.2421.14,1.1.1.2273.23,1.1.1.2575.17,1.1.1.2282.19,1.1.1.2287.19,1.1.1.2287.20,1.1.1.2078.2,1.1.1.2393.16,1.1.1.2367.27,1.1.1.2232.29,1.1.1.2339.16,1.1.1.2278.26,1.1.1.2500.28,1.1.1.2392.…	61	61
231	8	sp|P62888|RL30_HUMAN	60S ribosomal protein L30 OS=Homo sapiens OX=9606 GN=RPL30 PE=1 SV=2	51.3	115	12783.9	4	4	1.1.1.2440.24,1.1.1.2438.23,1.1.1.2433.24,1.1.1.2629.25,1.1.1.2137.11,1.1.1.2136.24	6	6
34	30.35	sp|P22626|ROA2_HUMAN	Heterogeneous nuclear ribonucleoproteins A2/B1 OS=Homo sapiens OX=9606 GN=HNRNPA2B1 PE=1 SV=2	49.86	353	37429.7	17	17	1.1.1.2232.25,1.1.1.2237.27,1.1.1.2258.30,1.1.1.2550.22,1.1.1.2064.9,1.1.1.2194.31,1.1.1.2151.4,1.1.1.2146.30,1.1.1.2498.11,1.1.1.2062.5,1.1.1.2545.21,1.1.1.2568.16,1.1.1.2618.8,1.1.1.2199.31,1.1.1.2282.27,1.1.1.2435.31,1.1.1.2133.29,1.1.1.2613.7,1.1.1.2273.9,1.1.1.2148.24,1.1.1.2279.18,1.1.1.2079.3,1.1.1.2439.27,1.1.1.2424.31,1.1.1.2272.25,1.1.1.2552.6,1.1.1.2229.25,1.1.1.2260.13,1.1.1.2263.31,1…	40	39
65	22.54	sp|P23396|RS3_HUMAN	40S ribosomal protein S3 OS=Homo sapiens OX=9606 GN=RPS3 PE=1 SV=2	48.15	243	26688.1	11	11	1.1.1.2433.21,1.1.1.2391.26,1.1.1.2294.27,1.1.1.2624.6,1.1.1.2434.20,1.1.1.2437.7,1.1.1.2447.10,1.1.1.2313.28,1.1.1.2442.9,1.1.1.2173.31,1.1.1.2289.26,1.1.1.2277.29,1.1.1.2272.28,1.1.1.2284.27,1.1.1.2579.5,1.1.1.2424.7,1.1.1.2323.5,1.1.1.2131.6,1.1.1.2390.12,1.1.1.2178.30,1.1.1.2428.21	21	21
12	54.21	sp|P02545|LMNA_HUMAN	Prelamin-A/C OS=Homo sapiens OX=9606 GN=LMNA PE=1 SV=1	47.29	664	74138.8	30	30	1.1.1.2141.7,1.1.1.2126.22,1.1.1.2203.8,1.1.1.2258.31,1.1.1.2348.19,1.1.1.2183.24,1.1.1.2252.30,1.1.1.2338.29,1.1.1.2380.9,1.1.1.2236.19,1.1.1.2390.11,1.1.1.2479.18,1.1.1.2313.27,1.1.1.2281.31,1.1.1.2276.31,1.1.1.2370.9,1.1.1.2200.4,1.1.1.2271.31,1.1.1.2224.6,1.1.1.2353.26,1.1.1.2375.6,1.1.1.2258.3,1.1.1.2301.31,1.1.1.2247.30,1.1.1.2394.21,1.1.1.2502.26,1.1.1.2329.29,1.1.1.2219.15,1.1.1.2319.31,1…	56	56
109	16.36	sp|P62241|RS8_HUMAN	40S ribosomal protein S8 OS=Homo sapiens OX=9606 GN=RPS8 PE=1 SV=2	45.67	208	24205	8	8	1.1.1.2429.24,1.1.1.2333.21,1.1.1.2573.19,1.1.1.2511.30,1.1.1.2434.26,1.1.1.2476.23,1.1.1.2444.24,1.1.1.2469.24,1.1.1.2471.24,1.1.1.2498.24,1.1.1.2574.20,1.1.1.2334.24,1.1.1.2485.28,1.1.1.2420.27,1.1.1.2439.25,1.1.1.2194.13,1.1.1.2548.26,1.1.1.2543.28,1.1.1.2190.12,1.1.1.2480.27,1.1.1.2505.26	21	21
144	13.5	sp|P62249|RS16_HUMAN	40S ribosomal protein S16 OS=Homo sapiens OX=9606 GN=RPS16 PE=1 SV=2	43.84	146	16445.2	7	7	1.1.1.2456.3,1.1.1.2456.10,1.1.1.2168.6,1.1.1.2232.4,1.1.1.2377.6,1.1.1.2372.10,1.1.1.2461.4,1.1.1.2367.8,1.1.1.2277.2,1.1.1.2635.5	10	10
120	15.8	sp|P62280|RS11_HUMAN	40S ribosomal protein S11 OS=Homo sapiens OX=9606 GN=RPS11 PE=1 SV=3	41.14	158	18430.6	8	8	1.1.1.2333.4,1.1.1.2319.8,1.1.1.2294.15,1.1.1.2324.5,1.1.1.2266.12,1.1.1.2183.9,1.1.1.2141.2,1.1.1.2289.17,1.1.1.2183.10,1.1.1.2225.4,1.1.1.2156.7	11	11
406	4	sp|P17096|HMGA1_HUMAN	High mobility group protein HMG-I/HMG-Y OS=Homo sapiens OX=9606 GN=HMGA1 PE=1 SV=3	41.12	107	11676	2	2	1.1.1.2276.19,1.1.1.2273.31,1.1.1.2271.21,1.1.1.2278.31,1.1.1.2134.24,1.1.1.2283.20,1.1.1.2277.22	7	7
4	70.45	sp|Q8TCJ2|STT3B_HUMAN	Alpha-actinin-4 OS=Homo sapiens OX=9606 GN=ACTN4 PE=1 SV=2	40.5	911	104853	36	25	1.1.1.2444.30,1.1.1.2581.12,1.1.1.2345.5,1.1.1.2445.24,1.1.1.2086.6,1.1.1.2524.28,1.1.1.2614.24,1.1.1.2445.15,1.1.1.2545.23,1.1.1.2074.2,1.1.1.2418.7,1.1.1.2434.30,1.1.1.2415.12,1.1.1.2448.15,1.1.1.2285.28,1.1.1.2461.29,1.1.1.2540.26,1.1.1.2541.7,1.1.1.2508.13,1.1.1.2200.13,1.1.1.2451.12,1.1.1.2210.11,1.1.1.2564.7,1.1.1.2446.28,1.1.1.2339.2,1.1.1.2503.20,1.1.1.2208.16,1.1.1.2498.16,1.1.1.2576.11,…	81	51
42	27.26	sp|P07355|ANXA2_HUMAN	Annexin A2 OS=Homo sapiens OX=9606 GN=ANXA2 PE=1 SV=2	40.41	339	38603.6	14	14	1.1.1.2482.23,1.1.1.2475.17,1.1.1.2157.24,1.1.1.2556.7,1.1.1.2470.19,1.1.1.2481.18,1.1.1.2276.15,1.1.1.2629.7,1.1.1.2292.18,1.1.1.2311.16,1.1.1.2457.24,1.1.1.2462.7,1.1.1.2297.17,1.1.1.2467.9,1.1.1.2549.28,1.1.1.2476.20,1.1.1.2220.22,1.1.1.2437.31,1.1.1.2292.23,1.1.1.2306.14,1.1.1.2438.31,1.1.1.2180.19,1.1.1.2451.22,1.1.1.2639.19	24	24
16	42.38	sp|O00425|IF2B3_HUMAN	Insulin-like growth factor 2 mRNA-binding protein 3 OS=Homo sapiens OX=9606 GN=IGF2BP3 PE=1 SV=2	39.38	579	63704.6	21	18	1.1.1.2457.9,1.1.1.2186.9,1.1.1.2360.29,1.1.1.2355.28,1.1.1.2155.13,1.1.1.2566.16,1.1.1.2616.27,1.1.1.2162.16,1.1.1.2467.31,1.1.1.2249.10,1.1.1.2462.8,1.1.1.2515.30,1.1.1.2197.30,1.1.1.2578.22,1.1.1.2254.18,1.1.1.2461.19,1.1.1.2561.6,1.1.1.2229.18,1.1.1.2251.17,1.1.1.2458.7,1.1.1.2330.30,1.1.1.2194.15,1.1.1.2151.29,1.1.1.2153.3,1.1.1.2571.24,1.1.1.2373.29,1.1.1.2317.7,1.1.1.2212.29,1.1.1.2337.9,1…	49	36
22	35.49	sp|Q9Y6M1|IF2B2_HUMAN	Insulin-like growth factor 2 mRNA-binding protein 2 OS=Homo sapiens OX=9606 GN=IGF2BP2 PE=1 SV=2	39.07	599	66121	20	18	1.1.1.2616.24,1.1.1.2424.29,1.1.1.2429.29,1.1.1.2290.20,1.1.1.2283.17,1.1.1.2468.7,1.1.1.2095.8,1.1.1.2124.17,1.1.1.2295.5,1.1.1.2626.24,1.1.1.2127.9,1.1.1.2132.18,1.1.1.2421.30,1.1.1.2128.22,1.1.1.2112.11,1.1.1.2411.2,1.1.1.2234.30,1.1.1.2121.14,1.1.1.2288.8,1.1.1.2621.19,1.1.1.2235.30,1.1.1.2137.21,1.1.1.2300.9,1.1.1.2392.31,1.1.1.2405.15,1.1.1.2151.31,1.1.1.2196.11,1.1.1.2271.29,1.1.1.2438.30,…	48	37
64	22.62	sp|Q15717|ELAV1_HUMAN	ELAV-like protein 1 OS=Homo sapiens OX=9606 GN=ELAVL1 PE=1 SV=2	38.65	326	36091.6	11	11	1.1.1.2343.2,1.1.1.2226.20,1.1.1.2456.26,1.1.1.2289.6,1.1.1.2555.5,1.1.1.2242.8,1.1.1.2485.14,1.1.1.2490.11,1.1.1.2484.15,1.1.1.2428.13,1.1.1.2221.23,1.1.1.2570.11,1.1.1.2575.9,1.1.1.2380.30,1.1.1.2560.4,1.1.1.2547.17,1.1.1.2565.3,1.1.1.2486.29,1.1.1.2485.27,1.1.1.2480.26,1.1.1.2493.25,1.1.1.2227.13,1.1.1.2433.2	23	23
142	13.55	sp|P67809|YBOX1_HUMAN	Nuclease-sensitive element-binding protein 1 OS=Homo sapiens OX=9606 GN=YBX1 PE=1 SV=3	37.65	324	35924.1	7	4	1.1.1.2129.15,1.1.1.2105.15,1.1.1.2102.11,1.1.1.2127.15,1.1.1.2184.30,1.1.1.2189.31,1.1.1.2136.22,1.1.1.2234.31,1.1.1.2131.24,1.1.1.2134.22,1.1.1.2184.31,1.1.1.2122.15,1.1.1.2108.15,1.1.1.2117.24,1.1.1.2112.14,1.1.1.2110.9	21	16
43	27.21	sp|P18124|RL7_HUMAN	60S ribosomal protein L7 OS=Homo sapiens OX=9606 GN=RPL7 PE=1 SV=1	37.5	248	29225.6	14	14	1.1.1.2192.19,1.1.1.2638.9,1.1.1.2072.7,1.1.1.2630.2,1.1.1.2431.11,1.1.1.2208.26,1.1.1.2297.19,1.1.1.2088.7,1.1.1.2370.3,1.1.1.2434.13,1.1.1.2194.22,1.1.1.2118.10,1.1.1.2384.2,1.1.1.2213.23,1.1.1.2293.10,1.1.1.2380.11,1.1.1.2389.2,1.1.1.2439.12,1.1.1.2409.2,1.1.1.2375.8	20	20
60	23.01	sp|P62424|RL7A_HUMAN	60S ribosomal protein L7a OS=Homo sapiens OX=9606 GN=RPL7A PE=1 SV=2	37.22	266	29995.4	11	11	1.1.1.2283.6,1.1.1.2327.18,1.1.1.2346.21,1.1.1.2118.5,1.1.1.2246.25,1.1.1.2184.13,1.1.1.2083.2,1.1.1.2245.4,1.1.1.2303.28,1.1.1.2330.20,1.1.1.2618.19,1.1.1.2230.29,1.1.1.2375.20,1.1.1.2230.18,1.1.1.2221.17,1.1.1.2329.20,1.1.1.2244.2,1.1.1.2250.5	18	18
35	29.89	sp|P38159|RBMX_HUMAN	RNA-binding motif protein, X chromosome OS=Homo sapiens OX=9606 GN=RBMX PE=1 SV=3	37.08	391	42331.4	14	14	1.1.1.2545.7,1.1.1.2153.20,1.1.1.2492.4,1.1.1.2229.30,1.1.1.2307.2,1.1.1.2159.28,1.1.1.2224.29,1.1.1.2424.22,1.1.1.2198.30,1.1.1.2112.5,1.1.1.2419.18,1.1.1.2620.21,1.1.1.2556.6,1.1.1.2550.8,1.1.1.2203.27,1.1.1.2284.3,1.1.1.2549.27,1.1.1.2487.2,1.1.1.2131.22,1.1.1.2099.9,1.1.1.2414.9,1.1.1.2156.20,1.1.1.2625.20,1.1.1.2215.30,1.1.1.2191.25	25	25
25	33.43	sp|P26196|DDX6_HUMAN	Probable ATP-dependent RNA helicase DDX6 OS=Homo sapiens OX=9606 GN=DDX6 PE=1 SV=2	37.06	483	54416.4	16	16	1.1.1.2281.9,1.1.1.2153.30,1.1.1.2476.18,1.1.1.2311.22,1.1.1.2321.16,1.1.1.2516.15,1.1.1.2633.8,1.1.1.2469.22,1.1.1.2507.31,1.1.1.2521.17,1.1.1.2271.26,1.1.1.2479.23,1.1.1.2506.20,1.1.1.2140.3,1.1.1.2316.31,1.1.1.2459.25,1.1.1.2464.24,1.1.1.2145.3,1.1.1.2239.8,1.1.1.2117.2,1.1.1.2263.19,1.1.1.2501.20,1.1.1.2511.16,1.1.1.2497.27,1.1.1.2632.12,1.1.1.2244.9,1.1.1.2135.3,1.1.1.2152.27	30	28
17	41.72	sp|P51114|FXR1_HUMAN	Fragile X mental retardation syndrome-related protein 1 OS=Homo sapiens OX=9606 GN=FXR1 PE=1 SV=3	37.04	621	69720.3	23	18	1.1.1.2186.5,1.1.1.2503.21,1.1.1.2498.31,1.1.1.2203.12,1.1.1.2520.27,1.1.1.2459.7,1.1.1.2510.23,1.1.1.2128.12,1.1.1.2232.21,1.1.1.2085.2,1.1.1.2259.25,1.1.1.2114.6,1.1.1.2483.19,1.1.1.2288.30,1.1.1.2243.30,1.1.1.2221.9,1.1.1.2520.26,1.1.1.2132.13,1.1.1.2514.26,1.1.1.2634.15,1.1.1.2283.31,1.1.1.2485.31,1.1.1.2119.8,1.1.1.2305.26,1.1.1.2563.9,1.1.1.2574.25,1.1.1.2310.10,1.1.1.2557.3,1.1.1.2515.23,1…	42	33
114	16.03	sp|P09651|ROA1_HUMAN	Heterogeneous nuclear ribonucleoprotein A1 OS=Homo sapiens OX=9606 GN=HNRNPA1 PE=1 SV=5	36.29	372	38746.7	10	10	1.1.1.2083.4,1.1.1.2203.11,1.1.1.2204.30,1.1.1.2548.21,1.1.1.2260.26,1.1.1.2199.30,1.1.1.2571.8,1.1.1.2063.2,1.1.1.2204.12,1.1.1.2076.9,1.1.1.2197.16,1.1.1.2576.3,1.1.1.2061.3,1.1.1.2209.30,1.1.1.2055.2,1.1.1.2255.25	17	16
29	31.47	sp|P07437|TBB5_HUMAN	Tubulin beta chain OS=Homo sapiens OX=9606 GN=TUBB PE=1 SV=2	36.04	444	49670.5	17	4	1.1.1.2190.15,1.1.1.2634.21,1.1.1.2341.18,1.1.1.2244.24,1.1.1.2256.24,1.1.1.2249.21,1.1.1.2264.26,1.1.1.2204.31	55	8
73	20.91	sp|P22087|FBRL_HUMAN	rRNA 2'-O-methyltransferase fibrillarin OS=Homo sapiens OX=9606 GN=FBL PE=1 SV=2	35.83	321	33784.1	11	11	1.1.1.2262.17,1.1.1.2202.26,1.1.1.2159.27,1.1.1.2253.8,1.1.1.2218.9,1.1.1.2502.18,1.1.1.2192.18,1.1.1.2504.21,1.1.1.2248.12,1.1.1.2438.3,1.1.1.2391.3,1.1.1.2515.13,1.1.1.2358.2,1.1.1.2213.4,1.1.1.2495.13,1.1.1.2386.2,1.1.1.2118.8,1.1.1.2490.13,1.1.1.2243.7,1.1.1.2164.11,1.1.1.2424.2	21	21
72	20.98	sp|P46781|RS9_HUMAN	40S ribosomal protein S9 OS=Homo sapiens OX=9606 GN=RPS9 PE=1 SV=3	35.05	194	22591.2	11	11	1.1.1.2347.7,1.1.1.2312.4,1.1.1.2277.6,1.1.1.2623.11,1.1.1.2271.23,1.1.1.2511.5,1.1.1.2428.10,1.1.1.2365.14,1.1.1.2433.11,1.1.1.2213.5,1.1.1.2516.4,1.1.1.2527.2,1.1.1.2260.11	13	13
49	26.04	sp|Q9BQE3|TBA1C_HUMAN	Tubulin alpha-1C chain OS=Homo sapiens OX=9606 GN=TUBA1C PE=1 SV=1	34.74	449	49894.9	14	14	1.1.1.2517.28,1.1.1.2616.5,1.1.1.2347.25,1.1.1.2501.12,1.1.1.2221.6,1.1.1.2460.4,1.1.1.2628.6,1.1.1.2511.31,1.1.1.2352.11,1.1.1.2325.10,1.1.1.2338.31,1.1.1.2507.27,1.1.1.2417.11,1.1.1.2500.31,1.1.1.2331.6,1.1.1.2506.29,1.1.1.2497.29,1.1.1.2567.10,1.1.1.2611.4,1.1.1.2527.27,1.1.1.2502.28,1.1.1.2627.18,1.1.1.2228.3,1.1.1.2626.28,1.1.1.2621.7,1.1.1.2177.2,1.1.1.2496.9,1.1.1.2333.16,1.1.1.2632.17,1.1…	36	36
30	30.92	sp|Q9NZI8|IF2B1_HUMAN	Insulin-like growth factor 2 mRNA-binding protein 1 OS=Homo sapiens OX=9606 GN=IGF2BP1 PE=1 SV=2	34.66	577	63480.2	19	16	1.1.1.2405.12,1.1.1.2261.2,1.1.1.2622.29,1.1.1.2404.30,1.1.1.2178.16,1.1.1.2343.7,1.1.1.2343.22,1.1.1.2247.15,1.1.1.2198.29,1.1.1.2602.12,1.1.1.2264.18,1.1.1.2398.31,1.1.1.2317.24,1.1.1.2259.6,1.1.1.2188.4,1.1.1.2200.29,1.1.1.2596.12,1.1.1.2338.25,1.1.1.2279.19,1.1.1.2193.28,1.1.1.2188.29,1.1.1.2483.15,1.1.1.2274.14,1.1.1.2385.31,1.1.1.2278.29,1.1.1.2084.2	39	26
202	9.06	sp|P39019|RS19_HUMAN	40S ribosomal protein S19 OS=Homo sapiens OX=9606 GN=RPS19 PE=1 SV=2	34.48	145	16060.4	5	5	1.1.1.2212.15,1.1.1.2393.10,1.1.1.2462.4,1.1.1.2467.4,1.1.1.2625.29,1.1.1.2339.11,1.1.1.2388.7	7	7
252	7.07	sp|P60866|RS20_HUMAN	40S ribosomal protein S20 OS=Homo sapiens OX=9606 GN=RPS20 PE=1 SV=1	34.45	119	13372.6	5	5	1.1.1.2174.19,1.1.1.2380.3,1.1.1.2302.11,1.1.1.2332.3,1.1.1.2183.4	5	5
37	29.38	sp|P17844|DDX5_HUMAN	Probable ATP-dependent RNA helicase DDX5 OS=Homo sapiens OX=9606 GN=DDX5 PE=1 SV=1	34.36	614	69147.6	26	17	1.1.1.2225.14,1.1.1.2540.24,1.1.1.2520.8,1.1.1.2312.27,1.1.1.2362.8,1.1.1.2609.3,1.1.1.2215.4,1.1.1.2508.7,1.1.1.2530.7,1.1.1.2229.27,1.1.1.2525.5,1.1.1.2614.4,1.1.1.2382.5,1.1.1.2486.9,1.1.1.2594.3,1.1.1.2599.4,1.1.1.2538.22,1.1.1.2267.2,1.1.1.2411.5,1.1.1.2539.30,1.1.1.2528.28,1.1.1.2244.12,1.1.1.2354.5,1.1.1.2249.7,1.1.1.2525.21,1.1.1.2530.26,1.1.1.2546.24,1.1.1.2252.8,1.1.1.2533.23,1.1.1.2535…	67	37
9	58.52	sp|Q92841|DDX17_HUMAN	Probable ATP-dependent RNA helicase DDX17 OS=Homo sapiens OX=9606 GN=DDX17 PE=1 SV=2	34.02	729	80271.8	30	21	1.1.1.2335.9,1.1.1.2617.3,1.1.1.2182.28,1.1.1.2494.29,1.1.1.2621.16,1.1.1.2293.14,1.1.1.2511.12,1.1.1.2500.5,1.1.1.2191.26,1.1.1.2484.30,1.1.1.2329.10,1.1.1.2456.12,1.1.1.2510.5,1.1.1.2126.28,1.1.1.2516.12,1.1.1.2388.23,1.1.1.2301.3,1.1.1.2220.11,1.1.1.2344.29,1.1.1.2196.24,1.1.1.2634.17,1.1.1.2557.2,1.1.1.2450.14,1.1.1.2505.7,1.1.1.2562.2,1.1.1.2239.28,1.1.1.2418.2,1.1.1.2367.29,1.1.1.2446.13,1.…	73	44
402	4	sp|P62273|RS29_HUMAN	40S ribosomal protein S29 OS=Homo sapiens OX=9606 GN=RPS29 PE=1 SV=2	33.93	56	6676.7	2	2	1.1.1.2123.3,1.1.1.2618.2,1.1.1.2623.3	3	3
58	23.57	sp|Q13283|G3BP1_HUMAN	Ras GTPase-activating protein-binding protein 1 OS=Homo sapiens OX=9606 GN=G3BP1 PE=1 SV=1	33.69	466	52164	11	9	1.1.1.2212.28,1.1.1.2423.19,1.1.1.2386.3,1.1.1.2381.2,1.1.1.2405.18,1.1.1.2079.7,1.1.1.2566.12,1.1.1.2560.8,1.1.1.2394.18,1.1.1.2108.5,1.1.1.2384.20,1.1.1.2192.23,1.1.1.2207.30,1.1.1.2444.16,1.1.1.2399.18,1.1.1.2431.8,1.1.1.2426.9,1.1.1.2624.30,1.1.1.2428.19,1.1.1.2492.29,1.1.1.2449.21,1.1.1.2471.30,1.1.1.2268.2,1.1.1.2085.6,1.1.1.2436.12,1.1.1.2119.9,1.1.1.2389.30,1.1.1.2461.31,1.1.1.2108.11,1.1…	42	38
11	54.94	sp|P12956|XRCC6_HUMAN	X-ray repair cross-complementing protein 6 OS=Homo sapiens OX=9606 GN=XRCC6 PE=1 SV=2	33.5	609	69842.4	28	28	1.1.1.2353.11,1.1.1.2393.22,1.1.1.2493.7,1.1.1.2383.27,1.1.1.2412.13,1.1.1.2314.24,1.1.1.2406.19,1.1.1.2543.29,1.1.1.2362.29,1.1.1.2205.8,1.1.1.2389.16,1.1.1.2391.18,1.1.1.2394.30,1.1.1.2301.4,1.1.1.2601.12,1.1.1.2318.13,1.1.1.2228.20,1.1.1.2490.2,1.1.1.2488.3,1.1.1.2493.29,1.1.1.2591.17,1.1.1.2424.12,1.1.1.2249.9,1.1.1.2212.14,1.1.1.2606.12,1.1.1.2396.13,1.1.1.2114.3,1.1.1.2253.3,1.1.1.2621.18,1…	98	98
10	55.38	sp|P11940|PABP1_HUMAN	Polyadenylate-binding protein 1 OS=Homo sapiens OX=9606 GN=PABPC1 PE=1 SV=2	33.02	636	70670.4	27	21	1.1.1.2390.24,1.1.1.2185.30,1.1.1.2506.17,1.1.1.2497.14,1.1.1.2282.3,1.1.1.2408.27,1.1.1.2531.16,1.1.1.2374.27,1.1.1.2261.26,1.1.1.2384.25,1.1.1.2181.30,1.1.1.2255.26,1.1.1.2432.9,1.1.1.2123.12,1.1.1.2379.22,1.1.1.2269.8,1.1.1.2354.16,1.1.1.2224.7,1.1.1.2527.7,1.1.1.2436.9,1.1.1.2315.20,1.1.1.2563.4,1.1.1.2529.12,1.1.1.2369.28,1.1.1.2120.18,1.1.1.2200.30,1.1.1.2184.17,1.1.1.2279.7,1.1.1.2413.3,1.…	103	75
19	40.52	sp|P23246|SFPQ_HUMAN	Splicing factor, proline- and glutamine-rich OS=Homo sapiens OX=9606 GN=SFPQ PE=1 SV=2	32.96	707	76149.1	25	23	1.1.1.2069.4,1.1.1.2136.23,1.1.1.2202.22,1.1.1.2330.25,1.1.1.2343.17,1.1.1.2212.21,1.1.1.2207.20,1.1.1.2227.4,1.1.1.2167.4,1.1.1.2526.26,1.1.1.2438.14,1.1.1.2036.2,1.1.1.2445.14,1.1.1.2090.3,1.1.1.2044.2,1.1.1.2083.3,1.1.1.2524.27,1.1.1.2335.23,1.1.1.2146.13,1.1.1.2253.20,1.1.1.2453.13,1.1.1.2249.28,1.1.1.2409.11,1.1.1.2327.2,1.1.1.2325.26,1.1.1.2144.25,1.1.1.2341.25,1.1.1.2195.9,1.1.1.2534.22,1.…	56	54
223	8	sp|P42167|LAP2B_HUMAN	Lamina-associated polypeptide 2, isoforms beta/gamma OS=Homo sapiens OX=9606 GN=TMPO PE=1 SV=2	32.6	454	50669.8	11	4	1.1.1.2240.27,1.1.1.2627.10,1.1.1.2358.5,1.1.1.2303.6	15	4
228	8	sp|P30050|RL12_HUMAN	60S ribosomal protein L12 OS=Homo sapiens OX=9606 GN=RPL12 PE=1 SV=1	32.12	165	17818.4	4	4	1.1.1.2311.4,1.1.1.2192.28,1.1.1.2510.2,1.1.1.2505.3,1.1.1.2197.26,1.1.1.2616.23	6	6
579	2	sp|P68133|ACTS_HUMAN;sp|P68032|ACTC_HUMAN	Actin, alpha skeletal muscle OS=Homo sapiens OX=9606 GN=ACTA1 PE=1 SV=1; Actin, alpha cardiac muscle 1 OS=Homo sapiens OX=9606 GN=ACTC1 PE=1 SV=1	32.1	377	42050.7	20	1	1.1.1.2523.31,1.1.1.2518.31	155	2
7	59.08	sp|A0A024R101|SPATS2_HUMAN	X-ray repair cross-complementing protein 5 OS=Homo sapiens OX=9606 GN=XRCC5 PE=1 SV=3	31.97	732	82703.8	31	31	1.1.1.2362.2,1.1.1.2356.5,1.1.1.2611.2,1.1.1.2568.5,1.1.1.2461.15,1.1.1.2501.6,1.1.1.2388.13,1.1.1.2307.7,1.1.1.2600.15,1.1.1.2568.9,1.1.1.2418.19,1.1.1.2407.4,1.1.1.2357.3,1.1.1.2551.7,1.1.1.2171.17,1.1.1.2434.17,1.1.1.2307.14,1.1.1.2259.30,1.1.1.2546.7,1.1.1.2378.16,1.1.1.2438.21,1.1.1.2581.13,1.1.1.2285.9,1.1.1.2621.12,1.1.1.2365.22,1.1.1.2225.2,1.1.1.2428.23,1.1.1.2218.19,1.1.1.2457.16,1.1.1.…	86	86
40	27.92	sp|P61978|HNRPK_HUMAN	Heterogeneous nuclear ribonucleoprotein K OS=Homo sapiens OX=9606 GN=HNRNPK PE=1 SV=1	31.97	463	50975.8	14	14	1.1.1.2388.21,1.1.1.2328.17,1.1.1.2609.11,1.1.1.2348.12,1.1.1.2343.14,1.1.1.2636.11,1.1.1.2227.18,1.1.1.2116.13,1.1.1.2287.11,1.1.1.2292.12,1.1.1.2255.31,1.1.1.2615.25,1.1.1.2338.19,1.1.1.2274.26,1.1.1.2323.4,1.1.1.2250.30,1.1.1.2369.5,1.1.1.2245.31,1.1.1.2353.18,1.1.1.2251.27,1.1.1.2262.31,1.1.1.2232.17,1.1.1.2337.21,1.1.1.2318.19,1.1.1.2313.15,1.1.1.2284.22,1.1.1.2262.30,1.1.1.2323.14,1.1.1.214…	33	33
115	16	sp|Q02878|RL6_HUMAN	60S ribosomal protein L6 OS=Homo sapiens OX=9606 GN=RPL6 PE=1 SV=3	31.94	288	32727.7	8	8	1.1.1.2299.28,1.1.1.2225.20,1.1.1.2522.19,1.1.1.2351.7,1.1.1.2504.12,1.1.1.2521.6,1.1.1.2486.22,1.1.1.2493.3,1.1.1.2489.20,1.1.1.2473.2,1.1.1.2494.26,1.1.1.2494.24,1.1.1.2115.9,1.1.1.2349.2,1.1.1.2499.13,1.1.1.2517.19,1.1.1.2201.15,1.1.1.2230.19,1.1.1.2509.9,1.1.1.2481.19,1.1.1.2490.5	21	21
110	16.25	sp|P16401|H15_HUMAN	Histone H1.5 OS=Homo sapiens OX=9606 GN=HIST1H1B PE=1 SV=3	31.86	226	22579.9	10	9	1.1.1.2501.5,1.1.1.2127.11,1.1.1.2188.15,1.1.1.2359.19,1.1.1.2217.30,1.1.1.2127.4,1.1.1.2255.24,1.1.1.2337.10,1.1.1.2206.31,1.1.1.2364.18,1.1.1.2250.22,1.1.1.2256.9,1.1.1.2183.30,1.1.1.2310.5,1.1.1.2183.31,1.1.1.2245.24,1.1.1.2340.14	18	17
282	6	sp|P68371|TBB4B_HUMAN	Tubulin beta-4B chain OS=Homo sapiens OX=9606 GN=TUBB4B PE=1 SV=1	31.69	445	49830.7	15	4	1.1.1.2252.22,1.1.1.2554.17,1.1.1.2442.29,1.1.1.2549.21,1.1.1.2247.26	49	5
96	18.37	sp|P61247|RS3A_HUMAN	40S ribosomal protein S3a OS=Homo sapiens OX=9606 GN=RPS3A PE=1 SV=2	31.44	264	29944.8	9	9	1.1.1.2319.4,1.1.1.2509.8,1.1.1.2203.28,1.1.1.2514.6,1.1.1.2295.28,1.1.1.2431.3,1.1.1.2426.2,1.1.1.2300.30,1.1.1.2296.22,1.1.1.2401.2,1.1.1.2317.17	11	11
83	20.07	sp|P14866|HNRPL_HUMAN	Heterogeneous nuclear ribonucleoprotein L OS=Homo sapiens OX=9606 GN=HNRNPL PE=1 SV=2	30.73	589	64132.5	11	11	1.1.1.2312.22,1.1.1.2297.22,1.1.1.2417.10,1.1.1.2401.10,1.1.1.2278.20,1.1.1.2283.19,1.1.1.2302.25,1.1.1.2360.26,1.1.1.2160.27,1.1.1.2326.31,1.1.1.2185.14,1.1.1.2296.20,1.1.1.2285.27,1.1.1.2391.29,1.1.1.2376.28,1.1.1.2386.29,1.1.1.2429.10,1.1.1.2273.17,1.1.1.2173.26,1.1.1.2371.30,1.1.1.2365.25,1.1.1.2411.4	22	22
91	18.96	sp|P63244|RACK1_HUMAN	Receptor of activated protein C kinase 1 OS=Homo sapiens OX=9606 GN=RACK1 PE=1 SV=3	30.6	317	35076.5	9	9	1.1.1.2475.22,1.1.1.2180.29,1.1.1.2378.13,1.1.1.2205.20,1.1.1.2518.30,1.1.1.2528.31,1.1.1.2477.26,1.1.1.2508.11,1.1.1.2504.16,1.1.1.2507.25,1.1.1.2523.30,1.1.1.2422.13,1.1.1.2505.28,1.1.1.2340.6,1.1.1.2470.25	15	15
272	6.17	sp|P13987|CD59_HUMAN	CD59 glycoprotein OS=Homo sapiens OX=9606 GN=CD59 PE=1 SV=1	30.47	128	14177.2	4	4	1.1.1.2172.31,1.1.1.2237.30,1.1.1.2179.22,1.1.1.2161.31,1.1.1.2193.10,1.1.1.2156.31,1.1.1.2165.28	7	7
236	7.82	sp|P62937|PPIA_HUMAN	Peptidyl-prolyl cis-trans isomerase A OS=Homo sapiens OX=9606 GN=PPIA PE=1 SV=2	30.3	165	18012.4	4	4	1.1.1.2298.19,1.1.1.2358.7,1.1.1.2546.13,1.1.1.2545.19	4	4
149	13	sp|Q07955|SRSF1_HUMAN	Serine/arginine-rich splicing factor 1 OS=Homo sapiens OX=9606 GN=SRSF1 PE=1 SV=2	30.24	248	27744.3	7	7	1.1.1.2259.3,1.1.1.2341.20,1.1.1.2475.16,1.1.1.2223.20,1.1.1.2330.22,1.1.1.2448.20,1.1.1.2335.20,1.1.1.2300.28,1.1.1.2372.11,1.1.1.2480.15,1.1.1.2454.20,1.1.1.2431.16,1.1.1.2436.16,1.1.1.2485.16,1.1.1.2490.14,1.1.1.2495.14,1.1.1.2136.26,1.1.1.2470.18,1.1.1.2264.3,1.1.1.2441.18	20	20
53	24.42	sp|P60842|IF4A1_HUMAN	Eukaryotic initiation factor 4A-I OS=Homo sapiens OX=9606 GN=EIF4A1 PE=1 SV=1	30.05	406	46153.5	12	10	1.1.1.2248.29,1.1.1.2540.5,1.1.1.2333.3,1.1.1.2417.6,1.1.1.2101.11,1.1.1.2252.24,1.1.1.2264.15,1.1.1.2409.6,1.1.1.2258.25,1.1.1.2550.3,1.1.1.2257.27,1.1.1.2247.10,1.1.1.2296.15,1.1.1.2257.20,1.1.1.2545.4,1.1.1.2422.5,1.1.1.2173.15,1.1.1.2328.2	22	18
36	29.78	sp|P36578|RL4_HUMAN	60S ribosomal protein L4 OS=Homo sapiens OX=9606 GN=RPL4 PE=1 SV=5	29.98	427	47696.9	15	15	1.1.1.2336.26,1.1.1.2422.29,1.1.1.2344.25,1.1.1.2382.17,1.1.1.2270.11,1.1.1.2331.2,1.1.1.2434.29,1.1.1.2365.13,1.1.1.2380.19,1.1.1.2375.17,1.1.1.2406.29,1.1.1.2613.8,1.1.1.2462.27,1.1.1.2359.16,1.1.1.2439.29,1.1.1.2608.7,1.1.1.2360.31,1.1.1.2502.5,1.1.1.2340.24,1.1.1.2427.29,1.1.1.2387.12,1.1.1.2169.2,1.1.1.2277.7,1.1.1.2439.28,1.1.1.2349.25,1.1.1.2629.21,1.1.1.2218.13,1.1.1.2618.9,1.1.1.2507.2,1…	32	32
41	27.27	sp|P11021|BIP_HUMAN	Endoplasmic reticulum chaperone BiP OS=Homo sapiens OX=9606 GN=HSPA5 PE=1 SV=2	29.97	654	72332.4	16	15	1.1.1.2467.22,1.1.1.2408.29,1.1.1.2418.15,1.1.1.2294.28,1.1.1.2511.14,1.1.1.2361.29,1.1.1.2355.31,1.1.1.2516.14,1.1.1.2527.20,1.1.1.2459.17,1.1.1.2366.31,1.1.1.2398.30,1.1.1.2425.26,1.1.1.2409.19,1.1.1.2467.21,1.1.1.2282.11,1.1.1.2531.22,1.1.1.2290.22,1.1.1.2361.31,1.1.1.2426.29,1.1.1.2464.13,1.1.1.2294.29,1.1.1.2537.17,1.1.1.2348.22,1.1.1.2403.31,1.1.1.2202.20	29	26
121	15.74	sp|Q9NYL9|TMOD3_HUMAN	Tropomodulin-3 OS=Homo sapiens OX=9606 GN=TMOD3 PE=1 SV=1	29.26	352	39594.4	8	8	1.1.1.2577.10,1.1.1.2358.24,1.1.1.2337.28,1.1.1.2587.10,1.1.1.2356.28,1.1.1.2623.22,1.1.1.2319.17,1.1.1.2641.7,1.1.1.2458.12,1.1.1.2238.6	10	10
31	30.91	sp|Q9ULV4|COR1C_HUMAN	Coronin-1C OS=Homo sapiens OX=9606 GN=CORO1C PE=1 SV=1	29.11	474	53248.6	16	16	1.1.1.2466.26,1.1.1.2406.7,1.1.1.2418.14,1.1.1.2401.5,1.1.1.2160.24,1.1.1.2499.10,1.1.1.2514.7,1.1.1.2211.6,1.1.1.2388.5,1.1.1.2471.26,1.1.1.2398.7,1.1.1.2476.25,1.1.1.2348.9,1.1.1.2393.8,1.1.1.2302.27,1.1.1.2364.26,1.1.1.2270.15,1.1.1.2494.9,1.1.1.2288.2,1.1.1.2504.11,1.1.1.2130.7,1.1.1.2396.7,1.1.1.2605.5,1.1.1.2226.30,1.1.1.2447.29,1.1.1.2120.2,1.1.1.2409.20	27	27
87	19.71	sp|P62701|RS4X_HUMAN	40S ribosomal protein S4, X isoform OS=Homo sapiens OX=9606 GN=RPS4X PE=1 SV=2	28.9	263	29597.5	10	10	1.1.1.2499.5,1.1.1.2363.14,1.1.1.2494.5,1.1.1.2164.3,1.1.1.2358.15,1.1.1.2142.12,1.1.1.2509.4,1.1.1.2133.2,1.1.1.2353.16,1.1.1.2342.2,1.1.1.2144.4,1.1.1.2284.16,1.1.1.2479.7,1.1.1.2504.7,1.1.1.2300.4	15	15
198	9.15	sp|P10412|H14_HUMAN	Histone H1.4 OS=Homo sapiens OX=9606 GN=HIST1H1E PE=1 SV=2	28.77	219	21865	7	3	1.1.1.2207.31,1.1.1.2146.28,1.1.1.2103.10	11	3
50	26.02	sp|Q13310|PABP4_HUMAN	Polyadenylate-binding protein 4 OS=Homo sapiens OX=9606 GN=PABPC4 PE=1 SV=1	28.73	644	70782.3	20	14	1.1.1.2334.7,1.1.1.2173.9,1.1.1.2500.21,1.1.1.2200.5,1.1.1.2246.19,1.1.1.2387.6,1.1.1.2251.15,1.1.1.2236.17,1.1.1.2453.12,1.1.1.2508.15,1.1.1.2458.9,1.1.1.2401.8,1.1.1.2196.14,1.1.1.2377.22,1.1.1.2513.13,1.1.1.2377.21,1.1.1.2296.5,1.1.1.2248.4,1.1.1.2383.10,1.1.1.2339.4,1.1.1.2388.10,1.1.1.2392.5,1.1.1.2382.10,1.1.1.2197.8,1.1.1.2283.27	53	25
170	11.7	sp|P62277|RS13_HUMAN	40S ribosomal protein S13 OS=Homo sapiens OX=9606 GN=RPS13 PE=1 SV=2	28.48	151	17222.1	6	6	1.1.1.2311.3,1.1.1.2237.10,1.1.1.2452.4,1.1.1.2232.8,1.1.1.2448.24,1.1.1.2446.4,1.1.1.2574.10,1.1.1.2179.24,1.1.1.2260.14,1.1.1.2569.9	10	10
158	12.29	sp|P26373|RL13_HUMAN	60S ribosomal protein L13 OS=Homo sapiens OX=9606 GN=RPL13 PE=1 SV=4	28.44	211	24261.3	8	8	1.1.1.2280.5,1.1.1.2487.3,1.1.1.2341.16,1.1.1.2426.25,1.1.1.2449.2,1.1.1.2351.9,1.1.1.2346.16,1.1.1.2477.2,1.1.1.2339.5,1.1.1.2313.25,1.1.1.2275.7,1.1.1.2460.2,1.1.1.2482.5,1.1.1.2117.18,1.1.1.2257.4	15	15
5	65.93	sp|O00159|MYO1C_HUMAN	Unconventional myosin-Ic OS=Homo sapiens OX=9606 GN=MYO1C PE=1 SV=4	28.41	1063	121681	32	31	1.1.1.2133.14,1.1.1.2544.2,1.1.1.2198.2,1.1.1.2527.17,1.1.1.2112.12,1.1.1.2312.15,1.1.1.2549.7,1.1.1.2552.4,1.1.1.2452.29,1.1.1.2522.17,1.1.1.2503.23,1.1.1.2621.5,1.1.1.2282.12,1.1.1.2140.15,1.1.1.2057.2,1.1.1.2189.19,1.1.1.2223.11,1.1.1.2094.2,1.1.1.2408.13,1.1.1.2534.2,1.1.1.2422.3,1.1.1.2358.3,1.1.1.2482.17,1.1.1.2307.13,1.1.1.2406.10,1.1.1.2615.17,1.1.1.2296.2,1.1.1.2539.3,1.1.1.2611.3,1.1.1.…	53	51
21	35.87	sp|O00571|DDX3X_HUMAN	ATP-dependent RNA helicase DDX3X OS=Homo sapiens OX=9606 GN=DDX3X PE=1 SV=3	28.25	662	73242.8	19	17	1.1.1.2172.4,1.1.1.2616.11,1.1.1.2327.5,1.1.1.2318.6,1.1.1.2319.28,1.1.1.2467.25,1.1.1.2352.10,1.1.1.2386.14,1.1.1.2207.29,1.1.1.2630.18,1.1.1.2355.17,1.1.1.2244.13,1.1.1.2181.3,1.1.1.2120.6,1.1.1.2390.13,1.1.1.2476.24,1.1.1.2288.16,1.1.1.2385.10,1.1.1.2466.24,1.1.1.2631.20,1.1.1.2176.21,1.1.1.2070.12,1.1.1.2611.8,1.1.1.2471.25,1.1.1.2093.2,1.1.1.2313.4,1.1.1.2098.2,1.1.1.2350.7	32	28
20	35.97	sp|P11142|HSP7C_HUMAN	Heat shock cognate 71 kDa protein OS=Homo sapiens OX=9606 GN=HSPA8 PE=1 SV=1	28.02	646	70897.6	19	17	1.1.1.2493.14,1.1.1.2313.19,1.1.1.2544.12,1.1.1.2301.19,1.1.1.2546.30,1.1.1.2395.13,1.1.1.2518.4,1.1.1.2534.11,1.1.1.2345.12,1.1.1.2536.30,1.1.1.2379.30,1.1.1.2377.18,1.1.1.2355.15,1.1.1.2584.9,1.1.1.2531.31,1.1.1.2357.4,1.1.1.2110.3,1.1.1.2360.16,1.1.1.2503.16,1.1.1.2280.21,1.1.1.2539.12,1.1.1.2585.6,1.1.1.2109.11,1.1.1.2210.18,1.1.1.2589.7,1.1.1.2541.31,1.1.1.2525.18,1.1.1.2177.20,1.1.1.2297.28…	47	39
571	2.01	sp|P16402|H13_HUMAN	Histone H1.3 OS=Homo sapiens OX=9606 GN=HIST1H1D PE=1 SV=2	27.6	221	22349.7	5	1	1.1.1.2431.31,1.1.1.2436.31	10	2
61	22.91	sp|P68104|EF1A1_HUMAN	Elongation factor 1-alpha 1 OS=Homo sapiens OX=9606 GN=EEF1A1 PE=1 SV=1	27.49	462	50140.6	12	12	1.1.1.2317.8,1.1.1.2196.3,1.1.1.2288.12,1.1.1.2371.25,1.1.1.2278.7,1.1.1.2283.11,1.1.1.2080.3,1.1.1.2105.12,1.1.1.2547.24,1.1.1.2195.7,1.1.1.2426.23,1.1.1.2451.21,1.1.1.2298.10,1.1.1.2566.11,1.1.1.2480.18,1.1.1.2438.24,1.1.1.2456.20,1.1.1.2443.30,1.1.1.2293.9,1.1.1.2357.5,1.1.1.2579.11,1.1.1.2482.13,1.1.1.2453.20,1.1.1.2353.9,1.1.1.2458.19,1.1.1.2572.18,1.1.1.2159.7,1.1.1.2360.24,1.1.1.2093.6,1.1…	41	41
77	20.56	sp|P51116|FXR2_HUMAN	Fragile X mental retardation syndrome-related protein 2 OS=Homo sapiens OX=9606 GN=FXR2 PE=1 SV=2	27.19	673	74222.7	15	10	1.1.1.2551.24,1.1.1.2536.26,1.1.1.2452.12,1.1.1.2374.21,1.1.1.2531.27,1.1.1.2118.13,1.1.1.2539.27,1.1.1.2199.25,1.1.1.2526.28,1.1.1.2544.28,1.1.1.2122.7,1.1.1.2097.10,1.1.1.2173.29,1.1.1.2135.25,1.1.1.2197.6,1.1.1.2541.23	25	16
209	8.7	sp|P62269|RS18_HUMAN	40S ribosomal protein S18 OS=Homo sapiens OX=9606 GN=RPS18 PE=1 SV=3	26.97	152	17718.6	5	5	1.1.1.2253.27,1.1.1.2258.24,1.1.1.2248.26,1.1.1.2405.8,1.1.1.2598.3,1.1.1.2164.22,1.1.1.2603.3,1.1.1.2593.4,1.1.1.2514.2	9	9
461	3.05	sp|Q13509|TBB3_HUMAN	Tubulin beta-3 chain OS=Homo sapiens OX=9606 GN=TUBB3 PE=1 SV=2	26.89	450	50432.4	12	1	1.1.1.2239.6	44	1
92	18.87	sp|P26641|EF1G_HUMAN	Elongation factor 1-gamma OS=Homo sapiens OX=9606 GN=EEF1G PE=1 SV=3	26.77	437	50118.4	11	11	1.1.1.2415.9,1.1.1.2210.12,1.1.1.2628.21,1.1.1.2290.3,1.1.1.2275.26,1.1.1.2426.18,1.1.1.2181.24,1.1.1.2295.20,1.1.1.2247.2,1.1.1.2271.8,1.1.1.2178.2,1.1.1.2420.16,1.1.1.2223.30,1.1.1.2248.2	14	14
102	17.06	sp|P41091|IF2G_HUMAN	Eukaryotic translation initiation factor 2 subunit 3 OS=Homo sapiens OX=9606 GN=EIF2S3 PE=1 SV=3	26.06	472	51109.1	9	9	1.1.1.2341.30,1.1.1.2272.14,1.1.1.2240.17,1.1.1.2408.30,1.1.1.2444.4,1.1.1.2211.3,1.1.1.2239.29,1.1.1.2407.26,1.1.1.2295.12,1.1.1.2402.30,1.1.1.2222.12,1.1.1.2336.31	12	12
163	12	sp|Q07020|RL18_HUMAN	60S ribosomal protein L18 OS=Homo sapiens OX=9606 GN=RPL18 PE=1 SV=2	26.06	188	21634.3	6	6	1.1.1.2244.16,1.1.1.2625.23,1.1.1.2226.31,1.1.1.2399.22,1.1.1.2305.16,1.1.1.2632.14,1.1.1.2393.27,1.1.1.2388.28,1.1.1.2629.16	9	9
321	5.32	sp|P60660|MYL6_HUMAN	Myosin light polypeptide 6 OS=Homo sapiens OX=9606 GN=MYL6 PE=1 SV=2	25.83	151	16930	3	3	1.1.1.2180.24,1.1.1.2228.25,1.1.1.2392.14,1.1.1.2233.28	4	4
208	8.71	sp|Q9Y224|RTRAF_HUMAN	RNA transcription, translation and transport factor protein OS=Homo sapiens OX=9606 GN=RTRAF PE=1 SV=1	25.82	244	28067.8	5	5	1.1.1.2333.27,1.1.1.2611.16,1.1.1.2402.9,1.1.1.2315.9,1.1.1.2606.19,1.1.1.2237.4,1.1.1.2242.4	7	7
226	8	sp|P62851|RS25_HUMAN	40S ribosomal protein S25 OS=Homo sapiens OX=9606 GN=RPS25 PE=1 SV=1	25.6	125	13742	4	4	1.1.1.2424.3,1.1.1.2419.3,1.1.1.2300.16,1.1.1.2474.22,1.1.1.2479.21,1.1.1.2305.6,1.1.1.2473.17,1.1.1.2385.7,1.1.1.2469.17	9	9
108	16.42	sp|O00622|CYR61_HUMAN	Protein CYR61 OS=Homo sapiens OX=9606 GN=CYR61 PE=1 SV=1	25.46	381	42026.2	8	8	1.1.1.2376.14,1.1.1.2344.27,1.1.1.2534.21,1.1.1.2177.30,1.1.1.2197.24,1.1.1.2550.31,1.1.1.2339.24,1.1.1.2280.31,1.1.1.2420.24,1.1.1.2267.21,1.1.1.2371.16,1.1.1.2199.10	12	12
276	6.07	sp|P50914|RL14_HUMAN	60S ribosomal protein L14 OS=Homo sapiens OX=9606 GN=RPL14 PE=1 SV=4	24.65	215	23431.7	4	4	1.1.1.2603.10,1.1.1.2203.20,1.1.1.2331.29,1.1.1.2265.20,1.1.1.2598.8,1.1.1.2226.2,1.1.1.2200.18	7	7
607	2	sp|Q969Q0|RL36L_HUMAN;sp|P83881|RL36A_HUMAN	60S ribosomal protein L36a-like OS=Homo sapiens OX=9606 GN=RPL36AL PE=1 SV=3; 60S ribosomal protein L36a OS=Homo sapiens OX=9606 GN=RPL36A PE=1 SV=2	24.53	106	12468.8	2	2	1.1.1.2394.9,1.1.1.2399.9,1.1.1.2273.24	3	3
47	26.22	sp|Q7Z417|NUFP2_HUMAN	Nuclear fragile X mental retardation-interacting protein 2 OS=Homo sapiens OX=9606 GN=NUFIP2 PE=1 SV=1	24.46	695	76120.9	14	14	1.1.1.2284.26,1.1.1.2522.13,1.1.1.2484.7,1.1.1.2358.23,1.1.1.2488.27,1.1.1.2263.29,1.1.1.2298.23,1.1.1.2411.14,1.1.1.2513.8,1.1.1.2260.15,1.1.1.2474.14,1.1.1.2444.18,1.1.1.2200.27,1.1.1.2493.24,1.1.1.2475.8,1.1.1.2289.29,1.1.1.2479.14,1.1.1.2223.24,1.1.1.2308.9,1.1.1.2281.23,1.1.1.2390.31,1.1.1.2508.12,1.1.1.2498.22,1.1.1.2255.15,1.1.1.2197.18,1.1.1.2351.13,1.1.1.2319.23,1.1.1.2205.29	28	28
168	11.77	sp|P50402|EMD_HUMAN	Emerin OS=Homo sapiens OX=9606 GN=EMD PE=1 SV=1	24.41	254	28993.5	6	6	1.1.1.2293.20,1.1.1.2167.7,1.1.1.2452.31,1.1.1.2182.9,1.1.1.2140.4,1.1.1.2253.5,1.1.1.2248.9,1.1.1.2243.5,1.1.1.2187.16	9	9
317	5.44	sp|P84103|SRSF3_HUMAN	Serine/arginine-rich splicing factor 3 OS=Homo sapiens OX=9606 GN=SRSF3 PE=1 SV=1	24.39	164	19329.4	3	2	1.1.1.2419.6,1.1.1.2265.29,1.1.1.2224.22,1.1.1.2410.2,1.1.1.2251.19	6	5
75	20.8	sp|Q8WXF1|PSPC1_HUMAN	Paraspeckle component 1 OS=Homo sapiens OX=9606 GN=PSPC1 PE=1 SV=1	24.28	523	58743.2	13	13	1.1.1.2161.8,1.1.1.2267.30,1.1.1.2203.3,1.1.1.2617.12,1.1.1.2296.24,1.1.1.2098.5,1.1.1.2222.2,1.1.1.2291.26,1.1.1.2439.22,1.1.1.2361.23,1.1.1.2440.20,1.1.1.2521.29,1.1.1.2356.24,1.1.1.2290.8,1.1.1.2319.7,1.1.1.2355.20,1.1.1.2290.4,1.1.1.2283.10	18	18
326	5.24	sp|P46783|RS10_HUMAN	40S ribosomal protein S10 OS=Homo sapiens OX=9606 GN=RPS10 PE=1 SV=1	24.24	165	18897.7	4	4	1.1.1.2242.11,1.1.1.2289.18,1.1.1.2333.26,1.1.1.2235.6	4	4
113	16.04	sp|P00338|LDHA_HUMAN	L-lactate dehydrogenase A chain OS=Homo sapiens OX=9606 GN=LDHA PE=1 SV=2	24.1	332	36688.5	8	7	1.1.1.2139.23,1.1.1.2279.10,1.1.1.2168.4,1.1.1.2357.20,1.1.1.2358.21,1.1.1.2506.4,1.1.1.2511.4,1.1.1.2380.16,1.1.1.2274.8,1.1.1.2385.11,1.1.1.2152.16	12	11
183	10.03	sp|P46777|RL5_HUMAN	60S ribosomal protein L5 OS=Homo sapiens OX=9606 GN=RPL5 PE=1 SV=3	23.91	297	34362.4	5	5	1.1.1.2426.10,1.1.1.2335.26,1.1.1.2201.25,1.1.1.2216.24,1.1.1.2203.2,1.1.1.2211.26,1.1.1.2431.9,1.1.1.2242.17	8	8
54	24.38	sp|P0DMV9|HS71B_HUMAN;sp|P0DMV8|HS71A_HUMAN	Heat shock 70 kDa protein 1B OS=Homo sapiens OX=9606 GN=HSPA1B PE=1 SV=1; Heat shock 70 kDa protein 1A OS=Homo sapiens OX=9606 GN=HSPA1A PE=1 SV=1	23.71	641	70051.6	13	11	1.1.1.2401.29,1.1.1.2592.13,1.1.1.2181.20,1.1.1.2321.9,1.1.1.2128.9,1.1.1.2613.21,1.1.1.2473.7,1.1.1.2610.7,1.1.1.2360.19,1.1.1.2572.7,1.1.1.2327.7,1.1.1.2597.10,1.1.1.2545.3,1.1.1.2332.9,1.1.1.2605.7,1.1.1.2613.19,1.1.1.2539.7,1.1.1.2326.22,1.1.1.2569.11,1.1.1.2490.17,1.1.1.2478.7	34	21
218	8.23	sp|P08708|RS17_HUMAN	40S ribosomal protein S17 OS=Homo sapiens OX=9606 GN=RPS17 PE=1 SV=2	23.7	135	15550	5	5	1.1.1.2272.26,1.1.1.2385.15,1.1.1.2210.16,1.1.1.2279.2,1.1.1.2270.8,1.1.1.2210.10	6	6
86	19.88	sp|Q9BY44|EIF2A_HUMAN	Eukaryotic translation initiation factor 2A OS=Homo sapiens OX=9606 GN=EIF2A PE=1 SV=3	23.59	585	64989.7	10	10	1.1.1.2493.21,1.1.1.2448.29,1.1.1.2601.13,1.1.1.2361.30,1.1.1.2149.23,1.1.1.2516.17,1.1.1.2341.8,1.1.1.2472.29,1.1.1.2396.16,1.1.1.2478.28,1.1.1.2322.6,1.1.1.2468.26,1.1.1.2606.17	13	13
212	8.44	sp|P61353|RL27_HUMAN	60S ribosomal protein L27 OS=Homo sapiens OX=9606 GN=RPL27 PE=1 SV=2	23.53	136	15797.6	4	4	1.1.1.2402.7,1.1.1.2407.7,1.1.1.2315.4,1.1.1.2202.7,1.1.1.2260.12	5	5
215	8.32	sp|P61254|RL26_HUMAN	60S ribosomal protein L26 OS=Homo sapiens OX=9606 GN=RPL26 PE=1 SV=1	23.45	145	17258.2	5	5	1.1.1.2379.20,1.1.1.2344.5,1.1.1.2157.18,1.1.1.2365.8,1.1.1.2174.3,1.1.1.2384.24	6	6
88	19.42	sp|Q07065|CKAP4_HUMAN	Cytoskeleton-associated protein 4 OS=Homo sapiens OX=9606 GN=CKAP4 PE=1 SV=2	23.42	602	66022	10	10	1.1.1.2387.31,1.1.1.2271.28,1.1.1.2518.16,1.1.1.2225.31,1.1.1.2402.19,1.1.1.2250.23,1.1.1.2383.15,1.1.1.2251.24,1.1.1.2200.31,1.1.1.2335.29,1.1.1.2505.21	11	11
104	16.96	sp|Q9Y3I0|RTCB_HUMAN	tRNA-splicing ligase RtcB homolog OS=Homo sapiens OX=9606 GN=RTCB PE=1 SV=1	23.17	505	55209.9	9	9	1.1.1.2600.19,1.1.1.2189.4,1.1.1.2494.10,1.1.1.2451.3,1.1.1.2548.12,1.1.1.2538.16,1.1.1.2220.19,1.1.1.2217.31,1.1.1.2245.14,1.1.1.2543.18,1.1.1.2264.27,1.1.1.2489.5,1.1.1.2174.28,1.1.1.2406.9,1.1.1.2356.27,1.1.1.2219.29,1.1.1.2250.18,1.1.1.2406.6,1.1.1.2601.11,1.1.1.2533.16,1.1.1.2544.25,1.1.1.2605.9	22	22
172	11.1	sp|P40429|RL13A_HUMAN	60S ribosomal protein L13a OS=Homo sapiens OX=9606 GN=RPL13A PE=1 SV=2	23.15	203	23577.1	6	6	1.1.1.2286.9,1.1.1.2246.22,1.1.1.2286.3,1.1.1.2157.2,1.1.1.2446.2,1.1.1.2451.2,1.1.1.2384.19	7	7
26	32.95	sp|P52272|HNRPM_HUMAN	Heterogeneous nuclear ribonucleoprotein M OS=Homo sapiens OX=9606 GN=HNRNPM PE=1 SV=3	22.88	730	77515.3	15	15	1.1.1.2332.2,1.1.1.2279.20,1.1.1.2408.12,1.1.1.2413.10,1.1.1.2415.3,1.1.1.2418.24,1.1.1.2629.8,1.1.1.2204.20,1.1.1.2527.18,1.1.1.2252.25,1.1.1.2324.7,1.1.1.2327.28,1.1.1.2209.22,1.1.1.2290.21,1.1.1.2518.24,1.1.1.2513.26,1.1.1.2134.21,1.1.1.2533.18,1.1.1.2274.15,1.1.1.2410.5,1.1.1.2492.9	21	21
150	12.93	sp|P06733|ENOA_HUMAN	Alpha-enolase OS=Homo sapiens OX=9606 GN=ENO1 PE=1 SV=2	22.81	434	47168.6	7	7	1.1.1.2509.20,1.1.1.2591.15,1.1.1.2165.2,1.1.1.2353.8,1.1.1.2601.10,1.1.1.2330.9,1.1.1.2370.30,1.1.1.2364.29,1.1.1.2596.8,1.1.1.2533.30,1.1.1.2254.19,1.1.1.2606.13,1.1.1.2256.6,1.1.1.2365.28,1.1.1.2611.11	15	15
67	21.71	sp|P10809|CH60_HUMAN	60 kDa heat shock protein, mitochondrial OS=Homo sapiens OX=9606 GN=HSPD1 PE=1 SV=2	22.69	573	61054.2	11	11	1.1.1.2504.19,1.1.1.2536.7,1.1.1.2494.20,1.1.1.2463.30,1.1.1.2446.8,1.1.1.2489.15,1.1.1.2499.20,1.1.1.2628.11,1.1.1.2298.7,1.1.1.2378.14,1.1.1.2476.31,1.1.1.2484.16,1.1.1.2376.21,1.1.1.2545.9,1.1.1.2381.24,1.1.1.2396.3,1.1.1.2481.30,1.1.1.2282.20,1.1.1.2531.7,1.1.1.2457.13,1.1.1.2277.19,1.1.1.2468.29	22	22
28	32.24	sp|P08238|HS90B_HUMAN	Heat shock protein HSP 90-beta OS=Homo sapiens OX=9606 GN=HSP90AB1 PE=1 SV=4	22.65	724	83263.5	16	8	1.1.1.2454.31,1.1.1.2459.30,1.1.1.2460.17,1.1.1.2537.5,1.1.1.2516.2,1.1.1.2191.24,1.1.1.2445.30,1.1.1.2521.3,1.1.1.2287.22,1.1.1.2455.14,1.1.1.2468.17,1.1.1.2379.11,1.1.1.2466.30,1.1.1.2465.14	30	14
214	8.35	sp|Q96IZ0|PAWR_HUMAN	PRKC apoptosis WT1 regulator protein OS=Homo sapiens OX=9606 GN=PAWR PE=1 SV=1	22.65	340	36567.2	5	5	1.1.1.2100.6,1.1.1.2351.16,1.1.1.2287.29,1.1.1.2278.4,1.1.1.2131.25	5	5
125	15.1	sp|P04899|GNAI2_HUMAN	Guanine nucleotide-binding protein G(i) subunit alpha-2 OS=Homo sapiens OX=9606 GN=GNAI2 PE=1 SV=3	22.54	355	40450.5	8	5	1.1.1.2144.11,1.1.1.2446.29,1.1.1.2116.14,1.1.1.2353.13,1.1.1.2353.7,1.1.1.2436.29,1.1.1.2441.30	11	7
55	24.09	sp|P42166|LAP2A_HUMAN	Lamina-associated polypeptide 2, isoform alpha OS=Homo sapiens OX=9606 GN=TMPO PE=1 SV=2	22.48	694	75491.3	12	5	1.1.1.2454.23,1.1.1.2342.27,1.1.1.2460.27,1.1.1.2443.22,1.1.1.2449.25,1.1.1.2464.14,1.1.1.2394.12	18	7
134	14.47	sp|Q06787|FMR1_HUMAN	Synaptic functional regulator FMR1 OS=Homo sapiens OX=9606 GN=FMR1 PE=1 SV=1	22.47	632	71174	12	9	1.1.1.2404.27,1.1.1.2238.12,1.1.1.2313.18,1.1.1.2393.2,1.1.1.2091.9,1.1.1.2128.14,1.1.1.2353.30,1.1.1.2400.24,1.1.1.2340.2	14	9
90	19.04	sp|P14618|KPYM_HUMAN	Pyruvate kinase PKM OS=Homo sapiens OX=9606 GN=PKM PE=1 SV=4	22.03	531	57936.4	10	10	1.1.1.2410.6,1.1.1.2363.17,1.1.1.2149.8,1.1.1.2368.15,1.1.1.2319.26,1.1.1.2624.17,1.1.1.2547.28,1.1.1.2315.22,1.1.1.2336.19,1.1.1.2288.9,1.1.1.2314.23,1.1.1.2208.3	12	12
116	15.9	sp|Q12905|ILF2_HUMAN	Interleukin enhancer-binding factor 2 OS=Homo sapiens OX=9606 GN=ILF2 PE=1 SV=2	21.79	390	43061.8	8	8	1.1.1.2633.17,1.1.1.2338.4,1.1.1.2485.15,1.1.1.2435.9,1.1.1.2480.13,1.1.1.2383.4,1.1.1.2495.12,1.1.1.2264.30,1.1.1.2378.22,1.1.1.2500.17,1.1.1.2386.11,1.1.1.2378.17,1.1.1.2475.15,1.1.1.2381.7,1.1.1.2474.20,1.1.1.2383.14,1.1.1.2490.12	17	17
253	7.06	sp|P83731|RL24_HUMAN	60S ribosomal protein L24 OS=Homo sapiens OX=9606 GN=RPL24 PE=1 SV=1	21.66	157	17778.8	4	4	1.1.1.2436.4,1.1.1.2435.17,1.1.1.2441.5,1.1.1.2554.5,1.1.1.2441.3,1.1.1.2438.6,1.1.1.2549.10,1.1.1.2589.5,1.1.1.2436.21,1.1.1.2371.22	10	10
147	13.3	sp|Q9Y6N5|SQOR_HUMAN	Sulfide:quinone oxidoreductase, mitochondrial OS=Homo sapiens OX=9606 GN=SQOR PE=1 SV=1	21.56	450	49960.3	7	7	1.1.1.2615.16,1.1.1.2291.29,1.1.1.2296.27,1.1.1.2225.18,1.1.1.2607.6,1.1.1.2284.28,1.1.1.2567.4,1.1.1.2396.31	8	8
44	26.94	sp|O60506|HNRPQ_HUMAN	Heterogeneous nuclear ribonucleoprotein Q OS=Homo sapiens OX=9606 GN=SYNCRIP PE=1 SV=2	21.51	623	69602.3	13	8	1.1.1.2377.8,1.1.1.2485.13,1.1.1.2255.2,1.1.1.2629.17,1.1.1.2263.24,1.1.1.2495.17,1.1.1.2326.26,1.1.1.2584.10,1.1.1.2331.23,1.1.1.2250.2,1.1.1.2579.8,1.1.1.2379.21	24	12
267	6.39	sp|Q14103|HNRPD_HUMAN	Heterogeneous nuclear ribonucleoprotein D0 OS=Homo sapiens OX=9606 GN=HNRNPD PE=1 SV=1	21.41	355	38434.1	8	6	1.1.1.2387.22,1.1.1.2106.5,1.1.1.2405.28,1.1.1.2467.18,1.1.1.2472.18,1.1.1.2393.28,1.1.1.2462.17,1.1.1.2524.21,1.1.1.2398.25,1.1.1.2408.14,1.1.1.2392.27	20	11
52	25.34	sp|Q92499|DDX1_HUMAN	ATP-dependent RNA helicase DDX1 OS=Homo sapiens OX=9606 GN=DDX1 PE=1 SV=2	21.35	740	82431.7	13	13	1.1.1.2398.16,1.1.1.2405.20,1.1.1.2392.28,1.1.1.2114.5,1.1.1.2387.25,1.1.1.2510.8,1.1.1.2515.12,1.1.1.2143.23,1.1.1.2131.13,1.1.1.2530.10,1.1.1.2540.13,1.1.1.2520.10,1.1.1.2109.6,1.1.1.2411.3,1.1.1.2525.9,1.1.1.2382.29,1.1.1.2311.24,1.1.1.2515.7,1.1.1.2072.4,1.1.1.2507.23,1.1.1.2535.11,1.1.1.2505.25,1.1.1.2520.17,1.1.1.2403.17	24	24
82	20.15	sp|P50990|TCPQ_HUMAN	T-complex protein 1 subunit theta OS=Homo sapiens OX=9606 GN=CCT8 PE=1 SV=4	21.17	548	59620.1	10	10	1.1.1.2465.12,1.1.1.2360.21,1.1.1.2280.15,1.1.1.2460.15,1.1.1.2489.31,1.1.1.2234.22,1.1.1.2558.8,1.1.1.2390.27,1.1.1.2305.19,1.1.1.2312.19,1.1.1.2570.6	11	11
151	12.88	sp|P06576|ATPB_HUMAN	ATP synthase subunit beta, mitochondrial OS=Homo sapiens OX=9606 GN=ATP5F1B PE=1 SV=3	21.17	529	56559.4	8	8	1.1.1.2492.10,1.1.1.2547.19,1.1.1.2368.16,1.1.1.2236.25,1.1.1.2403.6,1.1.1.2400.5,1.1.1.2544.15,1.1.1.2502.10,1.1.1.2497.4,1.1.1.2552.20,1.1.1.2293.5,1.1.1.2226.24,1.1.1.2437.17	13	13
152	12.65	sp|P05783|K1C18_HUMAN	Keratin, type I cytoskeletal 18 OS=Homo sapiens OX=9606 GN=KRT18 PE=1 SV=2	21.16	430	48057.4	8	7	1.1.1.2396.8,1.1.1.2179.29,1.1.1.2406.8,1.1.1.2231.22,1.1.1.2298.11,1.1.1.2233.26,1.1.1.2363.6,1.1.1.2261.22,1.1.1.2550.12,1.1.1.2185.29,1.1.1.2545.17,1.1.1.2303.15,1.1.1.2540.20	14	13
33	30.53	sp|P19338|NUCL_HUMAN	Nucleolin OS=Homo sapiens OX=9606 GN=NCL PE=1 SV=3	21.13	710	76613.9	16	16	1.1.1.2567.11,1.1.1.2483.12,1.1.1.2327.12,1.1.1.2362.6,1.1.1.2214.30,1.1.1.2572.17,1.1.1.2331.14,1.1.1.2336.14,1.1.1.2224.27,1.1.1.2439.2,1.1.1.2390.5,1.1.1.2297.9,1.1.1.2298.31,1.1.1.2367.5,1.1.1.2337.20,1.1.1.2276.2,1.1.1.2478.14,1.1.1.2623.12,1.1.1.2142.22,1.1.1.2220.12,1.1.1.2197.28	21	21
260	6.66	sp|P35268|RL22_HUMAN	60S ribosomal protein L22 OS=Homo sapiens OX=9606 GN=RPL22 PE=1 SV=2	21.09	128	14786.9	3	3	1.1.1.2296.19,1.1.1.2295.19,1.1.1.2229.12,1.1.1.2389.14	4	4
48	26.15	sp|Q5T9A4|ATD3B_HUMAN	ATPase family AAA domain-containing protein 3B OS=Homo sapiens OX=9606 GN=ATAD3B PE=1 SV=1	20.99	648	72572.3	13	4	1.1.1.2304.25,1.1.1.2275.23,1.1.1.2270.24,1.1.1.2210.8,1.1.1.2624.10	21	5
394	4	sp|P62266|RS23_HUMAN	40S ribosomal protein S23 OS=Homo sapiens OX=9606 GN=RPS23 PE=1 SV=3	20.98	143	15807.5	2	2	1.1.1.2578.8,1.1.1.2190.6,1.1.1.2573.7,1.1.1.2583.6	4	4
495	2.59	sp|Q9Y3U8|RL36_HUMAN	60S ribosomal protein L36 OS=Homo sapiens OX=9606 GN=RPL36 PE=1 SV=3	20.95	105	12253.6	2	2	1.1.1.2332.6,1.1.1.2287.24	2	2
160	12.24	sp|Q9UN86|G3BP2_HUMAN	Ras GTPase-activating protein-binding protein 2 OS=Homo sapiens OX=9606 GN=G3BP2 PE=1 SV=2	20.75	482	54120.9	8	6	1.1.1.2324.3,1.1.1.2340.3,1.1.1.2156.30,1.1.1.2072.5,1.1.1.2151.16,1.1.1.2149.31,1.1.1.2329.6,1.1.1.2568.17,1.1.1.2462.2	14	9
146	13.4	sp|P08865|RSSA_HUMAN	40S ribosomal protein SA OS=Homo sapiens OX=9606 GN=RPSA PE=1 SV=4	20.68	295	32853.8	7	7	1.1.1.2553.23,1.1.1.2372.20,1.1.1.2312.6,1.1.1.2258.6,1.1.1.2263.7,1.1.1.2341.24,1.1.1.2548.24,1.1.1.2548.23,1.1.1.2336.23,1.1.1.2203.19,1.1.1.2415.10,1.1.1.2543.5	12	12
191	9.66	sp|P38919|IF4A3_HUMAN	Eukaryotic initiation factor 4A-III OS=Homo sapiens OX=9606 GN=EIF4A3 PE=1 SV=4	20.68	411	46870.6	7	5	1.1.1.2325.22,1.1.1.2298.15,1.1.1.2359.29,1.1.1.2375.26,1.1.1.2144.14	9	5
95	18.43	sp|Q12800|TFCP2_HUMAN	Alpha-globin transcription factor CP2 OS=Homo sapiens OX=9606 GN=TFCP2 PE=1 SV=2	20.32	502	57255.3	9	8	1.1.1.2274.20,1.1.1.2417.13,1.1.1.2245.16,1.1.1.2337.14,1.1.1.2382.13,1.1.1.2266.27,1.1.1.2369.8,1.1.1.2472.27,1.1.1.2629.12,1.1.1.2467.27,1.1.1.2332.11,1.1.1.2302.19,1.1.1.2462.24,1.1.1.2629.10,1.1.1.2363.11	17	15
145	13.46	sp|P62136|PP1A_HUMAN	Serine/threonine-protein phosphatase PP1-alpha catalytic subunit OS=Homo sapiens OX=9606 GN=PPP1CA PE=1 SV=1	20.3	330	37511.7	6	6	1.1.1.2358.16,1.1.1.2613.18,1.1.1.2409.12,1.1.1.2367.20,1.1.1.2620.3,1.1.1.2442.30	6	6
201	9.07	sp|P35232|PHB_HUMAN	Prohibitin OS=Homo sapiens OX=9606 GN=PHB PE=1 SV=1	20.22	272	29803.8	5	5	1.1.1.2593.8,1.1.1.2422.8,1.1.1.2385.25,1.1.1.2427.10,1.1.1.2432.16,1.1.1.2414.5,1.1.1.2400.3	7	7
197	9.24	sp|P46782|RS5_HUMAN	40S ribosomal protein S5 OS=Homo sapiens OX=9606 GN=RPS5 PE=1 SV=4	20.1	204	22876.2	5	5	1.1.1.2611.14,1.1.1.2515.6,1.1.1.2613.24,1.1.1.2214.10,1.1.1.2478.30,1.1.1.2520.9,1.1.1.2606.15,1.1.1.2616.20	8	8
130	14.87	sp|P31943|HNRH1_HUMAN	Heterogeneous nuclear ribonucleoprotein H OS=Homo sapiens OX=9606 GN=HNRNPH1 PE=1 SV=4	20.04	449	49229.3	8	4	1.1.1.2390.28,1.1.1.2385.26,1.1.1.2176.26,1.1.1.2380.27,1.1.1.2384.28,1.1.1.2337.19,1.1.1.2549.16	18	7
398	4	sp|P07737|PROF1_HUMAN	Profilin-1 OS=Homo sapiens OX=9606 GN=PFN1 PE=1 SV=2	20	140	15054.1	2	2	1.1.1.2516.25,1.1.1.2310.16,1.1.1.2506.23,1.1.1.2511.24	4	4
76	20.6	sp|Q96PK6|RBM14_HUMAN	RNA-binding protein 14 OS=Homo sapiens OX=9606 GN=RBM14 PE=1 SV=2	19.88	669	69490.9	10	10	1.1.1.2264.20,1.1.1.2272.20,1.1.1.2296.30,1.1.1.2115.2,1.1.1.2288.21,1.1.1.2301.20,1.1.1.2227.21,1.1.1.2411.16,1.1.1.2406.31,1.1.1.2217.17,1.1.1.2267.18,1.1.1.2166.17,1.1.1.2222.24,1.1.1.2283.18,1.1.1.2277.20,1.1.1.2373.5,1.1.1.2278.19,1.1.1.2363.28,1.1.1.2291.31,1.1.1.2358.27	20	20
107	16.42	sp|Q9Y262|EIF3L_HUMAN	Eukaryotic translation initiation factor 3 subunit L OS=Homo sapiens OX=9606 GN=EIF3L PE=1 SV=1	19.86	564	66726.5	9	9	1.1.1.2456.8,1.1.1.2432.31,1.1.1.2629.29,1.1.1.2623.28,1.1.1.2419.30,1.1.1.2530.31,1.1.1.2566.2,1.1.1.2332.22,1.1.1.2373.8	9	9
199	9.12	sp|P07195|LDHB_HUMAN	L-lactate dehydrogenase B chain OS=Homo sapiens OX=9606 GN=LDHB PE=1 SV=2	19.76	334	36638.2	6	5	1.1.1.2435.12,1.1.1.2582.4,1.1.1.2219.8,1.1.1.2572.3,1.1.1.2577.2,1.1.1.2339.28,1.1.1.2419.13	8	7
98	17.85	sp|Q07666|KHDR1_HUMAN	KH domain-containing, RNA-binding, signal transduction-associated protein 1 OS=Homo sapiens OX=9606 GN=KHDRBS1 PE=1 SV=1	19.64	443	48227	10	10	1.1.1.2443.31,1.1.1.2581.7,1.1.1.2544.23,1.1.1.2493.12,1.1.1.2116.7,1.1.1.2503.15,1.1.1.2428.11,1.1.1.2220.3,1.1.1.2121.4,1.1.1.2602.10,1.1.1.2587.12,1.1.1.2107.2,1.1.1.2235.21,1.1.1.2225.6,1.1.1.2433.13,1.1.1.2194.11,1.1.1.2423.13,1.1.1.2498.10	18	18
747	1.43	sp|Q59GN2|R39L5_HUMAN;sp|P62891|RL39_HUMAN	Putative 60S ribosomal protein L39-like 5 OS=Homo sapiens OX=9606 GN=RPL39P5 PE=5 SV=2; 60S ribosomal protein L39 OS=Homo sapiens OX=9606 GN=RPL39 PE=1 SV=2	19.61	51	6322.6	1	1	1.1.1.2298.6	1	1
359	4.22	sp|Q9Y2T7|YBOX2_HUMAN	Y-box-binding protein 2 OS=Homo sapiens OX=9606 GN=YBX2 PE=1 SV=2	19.51	364	38517.8	4	2	1.1.1.2203.30,1.1.1.2069.9,1.1.1.2198.31	7	3
85	19.88	sp|P26599|PTBP1_HUMAN	Polypyrimidine tract-binding protein 1 OS=Homo sapiens OX=9606 GN=PTBP1 PE=1 SV=1	19.4	531	57220.9	11	11	1.1.1.2341.17,1.1.1.2525.30,1.1.1.2624.20,1.1.1.2200.28,1.1.1.2619.18,1.1.1.2336.11,1.1.1.2207.27,1.1.1.2204.27,1.1.1.2475.25,1.1.1.2517.30,1.1.1.2512.31,1.1.1.2563.8,1.1.1.2249.26,1.1.1.2588.14,1.1.1.2205.30,1.1.1.2501.29,1.1.1.2304.18,1.1.1.2593.16,1.1.1.2312.29,1.1.1.2329.25,1.1.1.2558.10,1.1.1.2454.4,1.1.1.2169.19,1.1.1.2204.11,1.1.1.2315.12,1.1.1.2449.6,1.1.1.2289.13,1.1.1.2316.17,1.1.1.2310…	32	32
216	8.31	sp|Q8NC51|PAIRB_HUMAN	Plasminogen activator inhibitor 1 RNA-binding protein OS=Homo sapiens OX=9606 GN=SERBP1 PE=1 SV=2	19.36	408	44965.2	4	4	1.1.1.2151.13,1.1.1.2545.31,1.1.1.2540.30,1.1.1.2535.29,1.1.1.2234.10,1.1.1.2067.3	6	6
66	22.27	sp|P38646|GRP75_HUMAN	Stress-70 protein, mitochondrial OS=Homo sapiens OX=9606 GN=HSPA9 PE=1 SV=2	19.29	679	73679.9	12	11	1.1.1.2358.14,1.1.1.2271.30,1.1.1.2373.24,1.1.1.2213.29,1.1.1.2635.16,1.1.1.2471.15,1.1.1.2552.23,1.1.1.2304.31,1.1.1.2466.13,1.1.1.2230.31,1.1.1.2163.4,1.1.1.2432.20,1.1.1.2182.16,1.1.1.2470.29,1.1.1.2213.31,1.1.1.2557.4,1.1.1.2439.19,1.1.1.2353.14,1.1.1.2341.12,1.1.1.2475.30,1.1.1.2363.26,1.1.1.2161.19,1.1.1.2425.20,1.1.1.2461.14,1.1.1.2368.28	32	25
316	5.48	sp|Q9NVI7|ATD3A_HUMAN	ATPase family AAA domain-containing protein 3A OS=Homo sapiens OX=9606 GN=ATAD3A PE=1 SV=2	19.09	634	71368.6	12	3	1.1.1.2389.13,1.1.1.2389.17,1.1.1.2480.7,1.1.1.2337.26	20	4
180	10.25	sp|P04406|G3P_HUMAN	Glyceraldehyde-3-phosphate dehydrogenase OS=Homo sapiens OX=9606 GN=GAPDH PE=1 SV=3	18.81	335	36053	5	5	1.1.1.2401.27,1.1.1.2610.16,1.1.1.2439.26,1.1.1.2385.29,1.1.1.2354.30,1.1.1.2444.25,1.1.1.2417.22,1.1.1.2411.12,1.1.1.2458.31,1.1.1.2359.31,1.1.1.2406.27	11	11
143	13.53	sp|P05141|ADT2_HUMAN	ADP/ATP translocase 2 OS=Homo sapiens OX=9606 GN=SLC25A5 PE=1 SV=7	18.79	298	32852	7	7	1.1.1.2569.8,1.1.1.2430.19,1.1.1.2613.5,1.1.1.2214.7,1.1.1.2225.3,1.1.1.2603.5,1.1.1.2608.4,1.1.1.2425.16,1.1.1.2345.4,1.1.1.2447.13,1.1.1.2538.3	11	11
354	4.29	sp|P62263|RS14_HUMAN	40S ribosomal protein S14 OS=Homo sapiens OX=9606 GN=RPS14 PE=1 SV=3	18.54	151	16272.6	3	3	1.1.1.2294.4,1.1.1.2266.28,1.1.1.2319.13	3	3
275	6.07	sp|P62906|RL10A_HUMAN	60S ribosomal protein L10a OS=Homo sapiens OX=9606 GN=RPL10A PE=1 SV=2	18.43	217	24831.1	3	3	1.1.1.2516.26,1.1.1.2511.25,1.1.1.2320.12,1.1.1.2225.11	4	4
249	7.18	sp|P12004|PCNA_HUMAN	Proliferating cell nuclear antigen OS=Homo sapiens OX=9606 GN=PCNA PE=1 SV=1	18.39	261	28768.5	4	4	1.1.1.2496.4,1.1.1.2356.30,1.1.1.2442.28,1.1.1.2269.21,1.1.1.2447.30	5	5
189	9.8	sp|P62917|RL8_HUMAN	60S ribosomal protein L8 OS=Homo sapiens OX=9606 GN=RPL8 PE=1 SV=2	18.29	257	28024.5	5	5	1.1.1.2302.4,1.1.1.2265.4,1.1.1.2301.16,1.1.1.2135.15,1.1.1.2137.7,1.1.1.2260.5,1.1.1.2186.19	7	7
532	2.2	sp|Q04837|SSBP_HUMAN	Single-stranded DNA-binding protein, mitochondrial OS=Homo sapiens OX=9606 GN=SSBP1 PE=1 SV=1	18.24	148	17259.6	2	2	1.1.1.2296.28,1.1.1.2315.29	2	2
136	14.17	sp|P14868|SYDC_HUMAN	Aspartate--tRNA ligase, cytoplasmic OS=Homo sapiens OX=9606 GN=DARS PE=1 SV=2	18.16	501	57135.8	8	8	1.1.1.2312.9,1.1.1.2339.25,1.1.1.2191.23,1.1.1.2510.9,1.1.1.2583.2,1.1.1.2344.28,1.1.1.2340.4,1.1.1.2515.9,1.1.1.2199.21,1.1.1.2246.10	10	10
338	4.85	sp|P51991|ROA3_HUMAN	Heterogeneous nuclear ribonucleoprotein A3 OS=Homo sapiens OX=9606 GN=HNRNPA3 PE=1 SV=2	17.99	378	39595	4	4	1.1.1.2168.18,1.1.1.2174.31,1.1.1.2089.4,1.1.1.2160.30,1.1.1.2169.21,1.1.1.2164.30,1.1.1.2179.31,1.1.1.2366.11,1.1.1.2186.31,1.1.1.2437.18	10	10
68	21.56	sp|P17987|TCPA_HUMAN	T-complex protein 1 subunit alpha OS=Homo sapiens OX=9606 GN=TCP1 PE=1 SV=1	17.81	556	60342.9	10	10	1.1.1.2569.18,1.1.1.2536.8,1.1.1.2196.4,1.1.1.2480.10,1.1.1.2215.2,1.1.1.2475.11,1.1.1.2490.8,1.1.1.2485.9,1.1.1.2542.9,1.1.1.2385.12,1.1.1.2189.29,1.1.1.2317.26,1.1.1.2360.14,1.1.1.2186.24	14	14
8	58.66	sp|Q00610|CLH1_HUMAN	Clathrin heavy chain 1 OS=Homo sapiens OX=9606 GN=CLTC PE=1 SV=5	17.61	1675	191613	30	30	1.1.1.2428.28,1.1.1.2400.19,1.1.1.2440.16,1.1.1.2270.23,1.1.1.2219.23,1.1.1.2620.10,1.1.1.2509.14,1.1.1.2268.18,1.1.1.2435.25,1.1.1.2474.21,1.1.1.2339.14,1.1.1.2380.2,1.1.1.2211.9,1.1.1.2540.18,1.1.1.2504.17,1.1.1.2144.9,1.1.1.2372.4,1.1.1.2581.17,1.1.1.2464.19,1.1.1.2235.29,1.1.1.2320.7,1.1.1.2140.8,1.1.1.2374.2,1.1.1.2135.7,1.1.1.2236.30,1.1.1.2369.3,1.1.1.2542.25,1.1.1.2271.19,1.1.1.2446.23,1.…	47	47
293	6	sp|P46776|RL27A_HUMAN	60S ribosomal protein L27a OS=Homo sapiens OX=9606 GN=RPL27A PE=1 SV=2	17.57	148	16561.4	3	3	1.1.1.2398.12,1.1.1.2278.24,1.1.1.2342.10	3	3
103	16.99	sp|Q96CW1|AP2M1_HUMAN	AP-2 complex subunit mu OS=Homo sapiens OX=9606 GN=AP2M1 PE=1 SV=2	17.47	435	49654.3	9	9	1.1.1.2238.25,1.1.1.2311.31,1.1.1.2237.21,1.1.1.2567.15,1.1.1.2572.19,1.1.1.2314.17,1.1.1.2533.6,1.1.1.2598.2,1.1.1.2409.13,1.1.1.2315.24,1.1.1.2523.5,1.1.1.2528.6,1.1.1.2310.28,1.1.1.2575.7,1.1.1.2590.3,1.1.1.2256.10	16	16
79	20.48	sp|P14923|PLAK_HUMAN	Junction plakoglobin OS=Homo sapiens OX=9606 GN=JUP PE=1 SV=3	17.45	745	81744	10	10	1.1.1.2318.28,1.1.1.2584.18,1.1.1.2305.10,1.1.1.2489.19,1.1.1.2319.25,1.1.1.2632.2,1.1.1.2527.13,1.1.1.2503.9,1.1.1.2473.15,1.1.1.2590.13,1.1.1.2479.24,1.1.1.2322.4	12	12
193	9.56	sp|Q8NHW5|RLA0L_HUMAN	60S acidic ribosomal protein P0-like OS=Homo sapiens OX=9606 GN=RPLP0P6 PE=5 SV=1	17.35	317	34364.2	4	4	1.1.1.2533.10,1.1.1.2518.17,1.1.1.2590.10,1.1.1.2288.22,1.1.1.2410.12,1.1.1.2507.7,1.1.1.2538.9,1.1.1.2543.13,1.1.1.2548.8,1.1.1.2082.6,1.1.1.2405.31,1.1.1.2412.16,1.1.1.2293.19,1.1.1.2500.16,1.1.1.2528.13,1.1.1.2524.13	16	16
295	5.94	sp|P07900|HS90A_HUMAN	Heat shock protein HSP 90-alpha OS=Homo sapiens OX=9606 GN=HSP90AA1 PE=1 SV=5	17.35	732	84659	12	5	1.1.1.2479.19,1.1.1.2441.2,1.1.1.2206.22,1.1.1.2484.13,1.1.1.2446.30,1.1.1.2446.3,1.1.1.2441.31	22	7
140	13.64	sp|P62753|RS6_HUMAN	40S ribosomal protein S6 OS=Homo sapiens OX=9606 GN=RPS6 PE=1 SV=1	17.27	249	28680.4	7	7	1.1.1.2426.7,1.1.1.2242.18,1.1.1.2252.12,1.1.1.2431.7,1.1.1.2410.11,1.1.1.2426.20,1.1.1.2219.14,1.1.1.2247.17,1.1.1.2186.8,1.1.1.2431.17,1.1.1.2295.2	11	11
32	30.66	sp|Q14764|MVP_HUMAN	Major vault protein OS=Homo sapiens OX=9606 GN=MVP PE=1 SV=4	17.25	893	99326.2	15	15	1.1.1.2354.25,1.1.1.2506.30,1.1.1.2224.13,1.1.1.2229.9,1.1.1.2630.16,1.1.1.2631.16,1.1.1.2417.30,1.1.1.2110.8,1.1.1.2212.12,1.1.1.2371.29,1.1.1.2264.19,1.1.1.2348.18,1.1.1.2180.4,1.1.1.2365.6,1.1.1.2370.7,1.1.1.2310.6,1.1.1.2231.9,1.1.1.2183.19	18	18
122	15.43	sp|P49368|TCPG_HUMAN	T-complex protein 1 subunit gamma OS=Homo sapiens OX=9606 GN=CCT3 PE=1 SV=4	17.25	545	60533.3	8	8	1.1.1.2620.7,1.1.1.2213.24,1.1.1.2437.15,1.1.1.2495.24,1.1.1.2476.12,1.1.1.2470.16,1.1.1.2286.14,1.1.1.2619.19,1.1.1.2481.7,1.1.1.2625.4,1.1.1.2441.13,1.1.1.2257.23	12	12
186	9.88	sp|O43175|SERA_HUMAN	D-3-phosphoglycerate dehydrogenase OS=Homo sapiens OX=9606 GN=PHGDH PE=1 SV=4	17.07	533	56650	7	7	1.1.1.2520.2,1.1.1.2525.2,1.1.1.2407.20,1.1.1.2288.27,1.1.1.2328.20,1.1.1.2305.28,1.1.1.2424.8,1.1.1.2370.22,1.1.1.2419.9	9	9
279	6.01	sp|Q02543|RL18A_HUMAN	60S ribosomal protein L18a OS=Homo sapiens OX=9606 GN=RPL18A PE=1 SV=2	17.05	176	20762.2	3	3	1.1.1.2295.17,1.1.1.2393.29,1.1.1.2298.26	3	3
657	2	sp|P62861|RS30_HUMAN	40S ribosomal protein S30 OS=Homo sapiens OX=9606 GN=FAU PE=1 SV=1	16.95	59	6647.9	1	1	1.1.1.2497.5,1.1.1.2492.11	2	2
38	29.34	sp|Q92900|RENT1_HUMAN	Regulator of nonsense transcripts 1 OS=Homo sapiens OX=9606 GN=UPF1 PE=1 SV=2	16.83	1129	124344	15	15	1.1.1.2271.25,1.1.1.2456.11,1.1.1.2269.20,1.1.1.2506.5,1.1.1.2351.12,1.1.1.2359.23,1.1.1.2397.9,1.1.1.2369.18,1.1.1.2501.7,1.1.1.2405.26,1.1.1.2455.22,1.1.1.2496.5,1.1.1.2201.16,1.1.1.2292.14,1.1.1.2460.22,1.1.1.2465.19,1.1.1.2585.15,1.1.1.2267.25,1.1.1.2320.6,1.1.1.2201.27,1.1.1.2446.12,1.1.1.2354.4	22	22
441	3.3	sp|Q16629|SRSF7_HUMAN	Serine/arginine-rich splicing factor 7 OS=Homo sapiens OX=9606 GN=SRSF7 PE=1 SV=1	16.81	238	27366.2	3	2	1.1.1.2408.10,1.1.1.2266.14	3	2
127	15.03	sp|P40939|ECHA_HUMAN	Trifunctional enzyme subunit alpha, mitochondrial OS=Homo sapiens OX=9606 GN=HADHA PE=1 SV=2	16.78	763	82999	10	10	1.1.1.2633.13,1.1.1.2245.8,1.1.1.2331.5,1.1.1.2335.12,1.1.1.2418.30,1.1.1.2291.10,1.1.1.2263.30,1.1.1.2373.28,1.1.1.2189.28	10	9
206	8.9	sp|O75477|ERLN1_HUMAN	Erlin-1 OS=Homo sapiens OX=9606 GN=ERLIN1 PE=1 SV=1	16.76	346	38925.5	5	5	1.1.1.2520.18,1.1.1.2239.30,1.1.1.2269.24,1.1.1.2209.25,1.1.1.2515.17,1.1.1.2422.6	6	6
307	5.64	sp|P27348|1433T_HUMAN	14-3-3 protein theta OS=Homo sapiens OX=9606 GN=YWHAQ PE=1 SV=1	16.73	245	27763.9	3	2	1.1.1.2144.29,1.1.1.2386.25	3	2
100	17.51	sp|Q9UJV9|DDX41_HUMAN	Probable ATP-dependent RNA helicase DDX41 OS=Homo sapiens OX=9606 GN=DDX41 PE=1 SV=2	16.72	622	69837	9	9	1.1.1.2486.19,1.1.1.2333.2,1.1.1.2334.25,1.1.1.2374.19,1.1.1.2297.3,1.1.1.2379.17,1.1.1.2471.14,1.1.1.2627.14,1.1.1.2556.3,1.1.1.2481.17,1.1.1.2491.18,1.1.1.2303.9	12	12
259	6.72	sp|P27105|STOM_HUMAN	Erythrocyte band 7 integral membrane protein OS=Homo sapiens OX=9606 GN=STOM PE=1 SV=3	16.67	288	31730.4	3	3	1.1.1.2414.13,1.1.1.2422.22,1.1.1.2199.22	3	3
135	14.34	sp|P35637|FUS_HUMAN	RNA-binding protein FUS OS=Homo sapiens OX=9606 GN=FUS PE=1 SV=1	16.54	526	53426	8	6	1.1.1.2091.10,1.1.1.2409.26,1.1.1.2244.22,1.1.1.2231.15,1.1.1.2249.17,1.1.1.2224.14,1.1.1.2455.31,1.1.1.2323.16,1.1.1.2625.12	15	9
204	9	sp|P05198|IF2A_HUMAN	Eukaryotic translation initiation factor 2 subunit 1 OS=Homo sapiens OX=9606 GN=EIF2S1 PE=1 SV=3	16.51	315	36111.8	5	5	1.1.1.2188.27,1.1.1.2358.22,1.1.1.2197.5,1.1.1.2219.24,1.1.1.2317.3	5	5
196	9.24	sp|Q9UQ80|PA2G4_HUMAN	Proliferation-associated protein 2G4 OS=Homo sapiens OX=9606 GN=PA2G4 PE=1 SV=3	16.5	394	43786.6	5	5	1.1.1.2626.31,1.1.1.2210.22,1.1.1.2335.8,1.1.1.2442.20,1.1.1.2335.13	5	5
156	12.47	sp|P04075|ALDOA_HUMAN	Fructose-bisphosphate aldolase A OS=Homo sapiens OX=9606 GN=ALDOA PE=1 SV=2	16.48	364	39419.7	6	6	1.1.1.2303.13,1.1.1.2223.13,1.1.1.2508.31,1.1.1.2533.31,1.1.1.2445.27,1.1.1.2279.24,1.1.1.2212.25,1.1.1.2216.9	8	8
200	9.1	sp|P62873|GBB1_HUMAN	Guanine nucleotide-binding protein G(I)/G(S)/G(T) subunit beta-1 OS=Homo sapiens OX=9606 GN=GNB1 PE=1 SV=3	16.47	340	37376.6	5	4	1.1.1.2523.21,1.1.1.2194.23,1.1.1.2165.16,1.1.1.2617.24	5	4
57	23.69	sp|O14974|MYPT1_HUMAN	Protein phosphatase 1 regulatory subunit 12A OS=Homo sapiens OX=9606 GN=PPP1R12A PE=1 SV=1	16.41	1030	115280	12	12	1.1.1.2357.23,1.1.1.2137.12,1.1.1.2153.26,1.1.1.2264.5,1.1.1.2525.20,1.1.1.2037.2,1.1.1.2197.19,1.1.1.2427.24,1.1.1.2390.30,1.1.1.2236.20,1.1.1.2380.15,1.1.1.2147.21,1.1.1.2326.24	13	13
62	22.76	sp|Q6WCQ1|MPRIP_HUMAN	Myosin phosphatase Rho-interacting protein OS=Homo sapiens OX=9606 GN=MPRIP PE=1 SV=3	16.39	1025	116532	12	12	1.1.1.2195.26,1.1.1.2382.22,1.1.1.2252.9,1.1.1.2357.18,1.1.1.2602.9,1.1.1.2342.31,1.1.1.2195.31,1.1.1.2233.27,1.1.1.2465.11,1.1.1.2597.8,1.1.1.2348.24,1.1.1.2367.31,1.1.1.2592.12,1.1.1.2274.16,1.1.1.2331.11,1.1.1.2465.26	16	16
368	4.08	sp|P08754|GNAI3_HUMAN	Guanine nucleotide-binding protein G(k) subunit alpha OS=Homo sapiens OX=9606 GN=GNAI3 PE=1 SV=3	16.38	354	40531.8	5	2	1.1.1.2118.7,1.1.1.2416.7,1.1.1.2420.30	7	3
322	5.28	sp|O43809|CPSF5_HUMAN	Cleavage and polyadenylation specificity factor subunit 5 OS=Homo sapiens OX=9606 GN=NUDT21 PE=1 SV=1	16.3	227	26227.1	3	3	1.1.1.2348.2,1.1.1.2207.10,1.1.1.2369.22	3	3
164	11.96	sp|Q8IYB1|M21D2_HUMAN	Protein MB21D2 OS=Homo sapiens OX=9606 GN=MB21D2 PE=1 SV=3	16.29	491	55799.6	7	7	1.1.1.2138.25,1.1.1.2445.26,1.1.1.2535.18,1.1.1.2315.8,1.1.1.2540.17,1.1.1.2182.25,1.1.1.2440.28,1.1.1.2253.9,1.1.1.2406.2	9	9
380	4.01	sp|P46778|RL21_HUMAN	60S ribosomal protein L21 OS=Homo sapiens OX=9606 GN=RPL21 PE=1 SV=2	16.25	160	18564.8	2	2	1.1.1.2340.21,1.1.1.2334.11,1.1.1.2335.14	3	3
310	5.57	sp|P62879|GBB2_HUMAN	Guanine nucleotide-binding protein G(I)/G(S)/G(T) subunit beta-2 OS=Homo sapiens OX=9606 GN=GNB2 PE=1 SV=3	16.18	340	37330.6	4	3	1.1.1.2193.11,1.1.1.2225.24,1.1.1.2629.30	4	3
46	26.23	sp|Q9H3U1|UN45A_HUMAN	Protein unc-45 homolog A OS=Homo sapiens OX=9606 GN=UNC45A PE=1 SV=1	16.1	944	103076	13	13	1.1.1.2287.14,1.1.1.2359.28,1.1.1.2556.5,1.1.1.2374.3,1.1.1.2551.13,1.1.1.2602.4,1.1.1.2402.28,1.1.1.2613.20,1.1.1.2577.7,1.1.1.2618.22,1.1.1.2410.8,1.1.1.2368.13,1.1.1.2479.13,1.1.1.2357.29,1.1.1.2502.31,1.1.1.2373.30,1.1.1.2497.30,1.1.1.2512.24	18	18
101	17.29	sp|P25705|ATPA_HUMAN	ATP synthase subunit alpha, mitochondrial OS=Homo sapiens OX=9606 GN=ATP5F1A PE=1 SV=1	16.09	553	59750.1	8	8	1.1.1.2381.20,1.1.1.2271.13,1.1.1.2304.2,1.1.1.2430.12,1.1.1.2266.15,1.1.1.2630.21,1.1.1.2368.7,1.1.1.2369.11,1.1.1.2386.18,1.1.1.2425.25,1.1.1.2374.13,1.1.1.2314.13,1.1.1.2435.23	13	13
162	12.1	sp|P61158|ARP3_HUMAN	Actin-related protein 3 OS=Homo sapiens OX=9606 GN=ACTR3 PE=1 SV=3	16.03	418	47370.8	6	6	1.1.1.2379.14,1.1.1.2227.29,1.1.1.2471.19,1.1.1.2384.18,1.1.1.2273.13,1.1.1.2425.30,1.1.1.2476.17,1.1.1.2328.21	8	8
123	15.32	sp|Q99832|TCPH_HUMAN	T-complex protein 1 subunit eta OS=Homo sapiens OX=9606 GN=CCT7 PE=1 SV=2	16.02	543	59366.1	8	8	1.1.1.2354.9,1.1.1.2397.13,1.1.1.2496.21,1.1.1.2306.29,1.1.1.2259.12,1.1.1.2367.10,1.1.1.2516.29,1.1.1.2349.14	8	8
71	21.13	sp|Q00839|HNRPU_HUMAN	Heterogeneous nuclear ribonucleoprotein U OS=Homo sapiens OX=9606 GN=HNRNPU PE=1 SV=6	16	825	90584.1	11	11	1.1.1.2316.12,1.1.1.2200.2,1.1.1.2608.13,1.1.1.2181.12,1.1.1.2603.14,1.1.1.2255.4,1.1.1.2598.12,1.1.1.2430.29,1.1.1.2375.9,1.1.1.2357.8,1.1.1.2593.17,1.1.1.2142.4,1.1.1.2435.26,1.1.1.2099.4,1.1.1.2503.25,1.1.1.2362.10,1.1.1.2440.29,1.1.1.2435.27,1.1.1.2430.28	19	19
105	16.59	sp|O14979|HNRDL_HUMAN	Heterogeneous nuclear ribonucleoprotein D-like OS=Homo sapiens OX=9606 GN=HNRNPDL PE=1 SV=3	15.71	420	46437.3	8	5	1.1.1.2381.19,1.1.1.2248.19,1.1.1.2374.18,1.1.1.2446.6,1.1.1.2451.5,1.1.1.2414.6,1.1.1.2376.31,1.1.1.2404.19	17	8
647	2	sp|Q71UM5|RS27L_HUMAN;sp|P42677|RS27_HUMAN	40S ribosomal protein S27-like OS=Homo sapiens OX=9606 GN=RPS27L PE=1 SV=3; 40S ribosomal protein S27 OS=Homo sapiens OX=9606 GN=RPS27 PE=1 SV=3	15.48	84	9477.1	1	1	1.1.1.2484.24	1	1
78	20.53	sp|P09874|PARP1_HUMAN	Poly [ADP-ribose] polymerase 1 OS=Homo sapiens OX=9606 GN=PARP1 PE=1 SV=4	15.38	1014	113083	11	11	1.1.1.2200.12,1.1.1.2424.11,1.1.1.2281.28,1.1.1.2553.21,1.1.1.2203.9,1.1.1.2460.30,1.1.1.2465.27,1.1.1.2338.7,1.1.1.2627.17,1.1.1.2281.8,1.1.1.2547.27,1.1.1.2204.18,1.1.1.2429.7,1.1.1.2303.27,1.1.1.2282.23	15	15
117	15.86	sp|P39023|RL3_HUMAN	60S ribosomal protein L3 OS=Homo sapiens OX=9606 GN=RPL3 PE=1 SV=2	15.38	403	46108.7	8	8	1.1.1.2488.12,1.1.1.2176.3,1.1.1.2149.14,1.1.1.2154.4,1.1.1.2197.27,1.1.1.2116.15,1.1.1.2273.6,1.1.1.2211.2,1.1.1.2278.5	9	9
131	14.81	sp|P07910|HNRPC_HUMAN	Heterogeneous nuclear ribonucleoproteins C1/C2 OS=Homo sapiens OX=9606 GN=HNRNPC PE=1 SV=4	15.36	306	33669.7	7	7	1.1.1.2265.21,1.1.1.2271.11,1.1.1.2550.11,1.1.1.2097.3,1.1.1.2426.21,1.1.1.2619.12,1.1.1.2614.11,1.1.1.2495.4,1.1.1.2266.13,1.1.1.2431.19,1.1.1.2490.4,1.1.1.2555.4,1.1.1.2623.17,1.1.1.2360.10	14	14
229	8	sp|P15880|RS2_HUMAN	40S ribosomal protein S2 OS=Homo sapiens OX=9606 GN=RPS2 PE=1 SV=2	15.36	293	31324.2	4	4	1.1.1.2303.10,1.1.1.2434.4,1.1.1.2627.21,1.1.1.2211.14,1.1.1.2247.16,1.1.1.2620.14,1.1.1.2242.16,1.1.1.2625.16,1.1.1.2444.7,1.1.1.2439.3	10	10
106	16.58	sp|Q9NUL3|STAU2_HUMAN	Double-stranded RNA-binding protein Staufen homolog 2 OS=Homo sapiens OX=9606 GN=STAU2 PE=1 SV=2	15.26	570	62608.1	8	8	1.1.1.2362.15,1.1.1.2260.31,1.1.1.2338.28,1.1.1.2251.13,1.1.1.2269.3,1.1.1.2327.26,1.1.1.2197.21,1.1.1.2428.24	8	8
138	14	sp|O75083|WDR1_HUMAN	WD repeat-containing protein 1 OS=Homo sapiens OX=9606 GN=WDR1 PE=1 SV=4	15.18	606	66193.1	7	7	1.1.1.2452.8,1.1.1.2163.9,1.1.1.2621.23,1.1.1.2616.28,1.1.1.2433.29,1.1.1.2275.16,1.1.1.2447.7,1.1.1.2220.18,1.1.1.2626.30,1.1.1.2388.15	10	10
230	8	sp|Q15365|PCBP1_HUMAN	Poly(rC)-binding protein 1 OS=Homo sapiens OX=9606 GN=PCBP1 PE=1 SV=2	15.17	356	37497.5	4	3	1.1.1.2615.13,1.1.1.2506.27,1.1.1.2394.28,1.1.1.2399.24	5	4
51	25.69	sp|O43795|MYO1B_HUMAN	Unconventional myosin-Ib OS=Homo sapiens OX=9606 GN=MYO1B PE=1 SV=3	15.14	1136	131984	15	13	1.1.1.2395.4,1.1.1.2230.5,1.1.1.2543.6,1.1.1.2214.16,1.1.1.2414.12,1.1.1.2566.14,1.1.1.2333.14,1.1.1.2510.11,1.1.1.2334.2,1.1.1.2404.28,1.1.1.2378.11,1.1.1.2388.19,1.1.1.2229.17,1.1.1.2505.12,1.1.1.2235.3,1.1.1.2214.15,1.1.1.2385.3	20	17
438	3.35	sp|P57053|H2BFS_HUMAN	Histone H2B type F-S OS=Homo sapiens OX=9606 GN=H2BFS PE=1 SV=2	15.08	126	13944.1	3	3	1.1.1.2438.17,1.1.1.2437.3,1.1.1.2213.20	3	3
111	16.21	sp|P17812|PYRG1_HUMAN	CTP synthase 1 OS=Homo sapiens OX=9606 GN=CTPS1 PE=1 SV=2	15.06	591	66689.9	8	8	1.1.1.2279.15,1.1.1.2491.31,1.1.1.2337.6,1.1.1.2297.8,1.1.1.2341.13,1.1.1.2367.22,1.1.1.2468.25,1.1.1.2527.11,1.1.1.2284.10	9	9
240	7.58	sp|P52907|CAZA1_HUMAN	F-actin-capping protein subunit alpha-1 OS=Homo sapiens OX=9606 GN=CAPZA1 PE=1 SV=3	15.03	286	32922.5	4	4	1.1.1.2268.26,1.1.1.2494.17,1.1.1.2249.30,1.1.1.2243.27,1.1.1.2499.14	5	5
39	28.8	sp|O94832|MYO1D_HUMAN	Unconventional myosin-Id OS=Homo sapiens OX=9606 GN=MYO1D PE=1 SV=2	15.01	1006	116201	13	12	1.1.1.2631.15,1.1.1.2413.6,1.1.1.2455.25,1.1.1.2220.21,1.1.1.2184.20,1.1.1.2628.18,1.1.1.2449.30,1.1.1.2474.27,1.1.1.2444.23,1.1.1.2280.22,1.1.1.2615.7,1.1.1.2610.5,1.1.1.2311.19,1.1.1.2249.19,1.1.1.2147.25,1.1.1.2292.8,1.1.1.2418.18	18	17
74	20.83	sp|P11387|TOP1_HUMAN	DNA topoisomerase 1 OS=Homo sapiens OX=9606 GN=TOP1 PE=1 SV=2	14.9	765	90725.2	10	10	1.1.1.2580.3,1.1.1.2287.15,1.1.1.2263.5,1.1.1.2522.5,1.1.1.2156.28,1.1.1.2593.15,1.1.1.2226.27,1.1.1.2231.23,1.1.1.2553.24,1.1.1.2558.11,1.1.1.2420.8,1.1.1.2317.2	12	12
320	5.33	sp|P21796|VDAC1_HUMAN	Voltage-dependent anion-selective channel protein 1 OS=Homo sapiens OX=9606 GN=VDAC1 PE=1 SV=2	14.84	283	30772.4	3	3	1.1.1.2307.11,1.1.1.2509.19,1.1.1.2462.3	3	3
45	26.76	sp|Q9HCE1|MOV10_HUMAN	Helicase MOV-10 OS=Homo sapiens OX=9606 GN=MOV10 PE=1 SV=2	14.76	1003	113670	14	14	1.1.1.2355.8,1.1.1.2343.21,1.1.1.2226.8,1.1.1.2371.6,1.1.1.2423.15,1.1.1.2248.13,1.1.1.2483.21,1.1.1.2267.26,1.1.1.2381.26,1.1.1.2329.15,1.1.1.2375.21,1.1.1.2560.6,1.1.1.2478.17,1.1.1.2185.27,1.1.1.2629.19,1.1.1.2428.12,1.1.1.2329.30	17	17
84	19.9	sp|Q12906|ILF3_HUMAN	Interleukin enhancer-binding factor 3 OS=Homo sapiens OX=9606 GN=ILF3 PE=1 SV=3	14.65	894	95338	10	10	1.1.1.2229.16,1.1.1.2231.28,1.1.1.2155.8,1.1.1.2425.5,1.1.1.2375.28,1.1.1.2192.6,1.1.1.2575.14,1.1.1.2565.5,1.1.1.2214.24,1.1.1.2191.9,1.1.1.2570.16,1.1.1.2162.31,1.1.1.2406.11,1.1.1.2433.8,1.1.1.2385.4	15	15
383	4	sp|P12814|ACTN1_HUMAN	Alpha-actinin-1 OS=Homo sapiens OX=9606 GN=ACTN1 PE=1 SV=2	14.57	892	103057	13	2	1.1.1.2551.25,1.1.1.2398.26,1.1.1.2282.30,1.1.1.2546.19	34	4
99	17.75	sp|Q9Y2W1|TR150_HUMAN	Thyroid hormone receptor-associated protein 3 OS=Homo sapiens OX=9606 GN=THRAP3 PE=1 SV=2	14.55	955	108665	10	10	1.1.1.2223.31,1.1.1.2228.30,1.1.1.2145.30,1.1.1.2105.13,1.1.1.2219.27,1.1.1.2222.16,1.1.1.2308.12,1.1.1.2187.26,1.1.1.2253.31,1.1.1.2375.16,1.1.1.2145.28,1.1.1.2303.30,1.1.1.2239.9,1.1.1.2248.30,1.1.1.2380.18,1.1.1.2128.28	16	16
141	13.63	sp|P20700|LMNB1_HUMAN	Lamin-B1 OS=Homo sapiens OX=9606 GN=LMNB1 PE=1 SV=2	14.51	586	66407.7	8	8	1.1.1.2266.4,1.1.1.2170.2,1.1.1.2443.25,1.1.1.2333.20,1.1.1.2239.17,1.1.1.2176.15,1.1.1.2550.5,1.1.1.2190.3	8	8
24	34.03	sp|Q9UM54|MYO6_HUMAN	Unconventional myosin-VI OS=Homo sapiens OX=9606 GN=MYO6 PE=1 SV=4	14.45	1294	149690	16	16	1.1.1.2375.5,1.1.1.2503.12,1.1.1.2250.19,1.1.1.2301.9,1.1.1.2180.20,1.1.1.2182.3,1.1.1.2359.4,1.1.1.2171.29,1.1.1.2295.15,1.1.1.2245.12,1.1.1.2183.7,1.1.1.2406.26,1.1.1.2222.29,1.1.1.2196.10,1.1.1.2439.13,1.1.1.2290.30,1.1.1.2183.25,1.1.1.2095.2,1.1.1.2434.14	19	19
155	12.56	sp|Q9UMS4|PRP19_HUMAN	Pre-mRNA-processing factor 19 OS=Homo sapiens OX=9606 GN=PRPF19 PE=1 SV=1	14.29	504	55180.3	6	6	1.1.1.2269.17,1.1.1.2342.12,1.1.1.2552.26,1.1.1.2516.27,1.1.1.2421.20,1.1.1.2138.18	6	6
137	14.1	sp|P28288|ABCD3_HUMAN	ATP-binding cassette sub-family D member 3 OS=Homo sapiens OX=9606 GN=ABCD3 PE=1 SV=1	14.26	659	75475.3	8	8	1.1.1.2489.26,1.1.1.2214.12,1.1.1.2517.4,1.1.1.2329.19,1.1.1.2438.18,1.1.1.2259.24,1.1.1.2499.29,1.1.1.2334.18,1.1.1.2494.27,1.1.1.2231.29,1.1.1.2484.26,1.1.1.2328.16,1.1.1.2341.2,1.1.1.2353.3	14	14
148	13.17	sp|P21589|5NTD_HUMAN	5'-nucleotidase OS=Homo sapiens OX=9606 GN=NT5E PE=1 SV=1	14.11	574	63367.3	7	7	1.1.1.2404.15,1.1.1.2311.25,1.1.1.2430.31,1.1.1.2311.26,1.1.1.2472.7,1.1.1.2260.30,1.1.1.2477.7,1.1.1.2436.2,1.1.1.2299.2,1.1.1.2255.28,1.1.1.2265.30	11	11
181	10.04	sp|P13489|RINI_HUMAN	Ribonuclease inhibitor OS=Homo sapiens OX=9606 GN=RNH1 PE=1 SV=2	14.1	461	49972.8	5	5	1.1.1.2481.10,1.1.1.2298.29,1.1.1.2381.29,1.1.1.2379.26,1.1.1.2376.26,1.1.1.2476.14,1.1.1.2197.17,1.1.1.2380.28	8	8
292	6	sp|P62750|RL23A_HUMAN	60S ribosomal protein L23a OS=Homo sapiens OX=9606 GN=RPL23A PE=1 SV=1	14.1	156	17694.9	3	3	1.1.1.2398.23,1.1.1.2300.7,1.1.1.2230.13	3	3
370	4.08	sp|P62979|RS27A_HUMAN	Ubiquitin-40S ribosomal protein S27a OS=Homo sapiens OX=9606 GN=RPS27A PE=1 SV=2	14.1	156	17964.8	2	2	1.1.1.2308.3,1.1.1.2261.31	2	2
97	18.14	sp|Q8WWM7|ATX2L_HUMAN	Ataxin-2-like protein OS=Homo sapiens OX=9606 GN=ATXN2L PE=1 SV=2	14.05	1075	113373	9	9	1.1.1.2394.29,1.1.1.2501.26,1.1.1.2399.29,1.1.1.2340.12,1.1.1.2450.9,1.1.1.2474.31,1.1.1.2231.27,1.1.1.2387.27,1.1.1.2462.31,1.1.1.2221.31,1.1.1.2263.28,1.1.1.2389.28,1.1.1.2457.12,1.1.1.2228.16,1.1.1.2468.30	15	15
227	8	sp|P06753|TPM3_HUMAN	Tropomyosin alpha-3 chain OS=Homo sapiens OX=9606 GN=TPM3 PE=1 SV=2	14.04	285	32949.6	5	4	1.1.1.2133.8,1.1.1.2128.4,1.1.1.2213.22,1.1.1.2110.5,1.1.1.2174.13	6	5
27	32.36	sp|Q08211|DHX9_HUMAN	ATP-dependent RNA helicase A OS=Homo sapiens OX=9606 GN=DHX9 PE=1 SV=4	14.02	1270	140958	16	16	1.1.1.2407.15,1.1.1.2196.25,1.1.1.2303.23,1.1.1.2403.12,1.1.1.2401.22,1.1.1.2446.31,1.1.1.2306.7,1.1.1.2420.5,1.1.1.2503.6,1.1.1.2423.31,1.1.1.2394.2,1.1.1.2504.28,1.1.1.2404.21,1.1.1.2343.3,1.1.1.2553.5,1.1.1.2636.9,1.1.1.2258.19,1.1.1.2191.27,1.1.1.2498.7,1.1.1.2206.25,1.1.1.2395.22,1.1.1.2499.28,1.1.1.2396.19,1.1.1.2428.31,1.1.1.2558.3,1.1.1.2407.18	26	26
89	19.25	sp|O43143|DHX15_HUMAN	Pre-mRNA-splicing factor ATP-dependent RNA helicase DHX15 OS=Homo sapiens OX=9606 GN=DHX15 PE=1 SV=2	13.96	795	90932	9	9	1.1.1.2373.20,1.1.1.2168.7,1.1.1.2385.23,1.1.1.2388.8,1.1.1.2390.23,1.1.1.2618.20,1.1.1.2478.2,1.1.1.2453.31,1.1.1.2393.12,1.1.1.2458.29,1.1.1.2370.5,1.1.1.2388.25,1.1.1.2464.30,1.1.1.2424.9,1.1.1.2623.25	15	15
129	14.93	sp|P49748|ACADV_HUMAN	Very long-chain specific acyl-CoA dehydrogenase, mitochondrial OS=Homo sapiens OX=9606 GN=ACADVL PE=1 SV=1	13.89	655	70389.6	8	8	1.1.1.2415.5,1.1.1.2620.19,1.1.1.2529.21,1.1.1.2463.16,1.1.1.2501.3,1.1.1.2458.18,1.1.1.2302.7,1.1.1.2266.19,1.1.1.2505.19	9	9
350	4.37	sp|Q92804|RBP56_HUMAN	TATA-binding protein-associated factor 2N OS=Homo sapiens OX=9606 GN=TAF15 PE=1 SV=1	13.85	592	61830	5	3	1.1.1.2086.9,1.1.1.2362.31,1.1.1.2157.11,1.1.1.2470.30,1.1.1.2465.29	11	5
455	3.17	sp|P62244|RS15A_HUMAN	40S ribosomal protein S15a OS=Homo sapiens OX=9606 GN=RPS15A PE=1 SV=2	13.85	130	14839.4	2	2	1.1.1.2447.5,1.1.1.2344.12	2	2
217	8.26	sp|P20042|IF2B_HUMAN	Eukaryotic translation initiation factor 2 subunit 2 OS=Homo sapiens OX=9606 GN=EIF2S2 PE=1 SV=2	13.81	333	38388.1	5	5	1.1.1.2120.3,1.1.1.2530.15,1.1.1.2535.17,1.1.1.2512.15,1.1.1.2407.22,1.1.1.2331.9	6	6
94	18.52	sp|Q9NR30|DDX21_HUMAN	Nucleolar RNA helicase 2 OS=Homo sapiens OX=9606 GN=DDX21 PE=1 SV=5	13.79	783	87343.9	10	10	1.1.1.2634.7,1.1.1.2439.9,1.1.1.2311.6,1.1.1.2152.2,1.1.1.2300.3,1.1.1.2300.21,1.1.1.2244.3,1.1.1.2579.13,1.1.1.2467.17,1.1.1.2292.26,1.1.1.2375.13,1.1.1.2574.22	12	12
378	4.03	sp|P84098|RL19_HUMAN	60S ribosomal protein L19 OS=Homo sapiens OX=9606 GN=RPL19 PE=1 SV=1	13.78	196	23465.8	3	3	1.1.1.2376.24,1.1.1.2464.31,1.1.1.2469.29,1.1.1.2087.2,1.1.1.2459.31	5	5
352	4.35	sp|P47756|CAPZB_HUMAN	F-actin-capping protein subunit beta OS=Homo sapiens OX=9606 GN=CAPZB PE=1 SV=4	13.72	277	31350.2	3	3	1.1.1.2459.28,1.1.1.2279.25,1.1.1.2424.10	3	3
119	15.8	sp|P43243|MATR3_HUMAN	Matrin-3 OS=Homo sapiens OX=9606 GN=MATR3 PE=1 SV=2	13.7	847	94622.4	8	8	1.1.1.2507.6,1.1.1.2381.6,1.1.1.2309.8,1.1.1.2454.16,1.1.1.2458.26,1.1.1.2502.15,1.1.1.2153.28,1.1.1.2303.29,1.1.1.2451.28,1.1.1.2200.17	10	10
301	5.76	sp|P45880|VDAC2_HUMAN	Voltage-dependent anion-selective channel protein 2 OS=Homo sapiens OX=9606 GN=VDAC2 PE=1 SV=2	13.61	294	31566.3	3	3	1.1.1.2331.21,1.1.1.2425.31,1.1.1.2424.18,1.1.1.2336.22,1.1.1.2424.19,1.1.1.2501.2	6	6
63	22.73	sp|P35580|MYH10_HUMAN	Myosin-10 OS=Homo sapiens OX=9606 GN=MYH10 PE=1 SV=3	13.41	1976	228997	25	15	1.1.1.2207.7,1.1.1.2458.14,1.1.1.2486.12,1.1.1.2182.19,1.1.1.2397.4,1.1.1.2175.19,1.1.1.2481.9,1.1.1.2445.17,1.1.1.2223.5,1.1.1.2618.14,1.1.1.2163.15,1.1.1.2633.27,1.1.1.2392.3,1.1.1.2334.13,1.1.1.2203.29,1.1.1.2609.9,1.1.1.2440.15	34	17
544	2.08	sp|P09493|TPM1_HUMAN	Tropomyosin alpha-1 chain OS=Homo sapiens OX=9606 GN=TPM1 PE=1 SV=2	13.38	284	32708.2	3	1	1.1.1.2130.3,1.1.1.2125.4	4	2
584	2	sp|P07951|TPM2_HUMAN	Tropomyosin beta chain OS=Homo sapiens OX=9606 GN=TPM2 PE=1 SV=1	13.38	284	32850.4	3	1	1.1.1.2088.4	3	1
224	8	sp|Q99729|ROAA_HUMAN	Heterogeneous nuclear ribonucleoprotein A/B OS=Homo sapiens OX=9606 GN=HNRNPAB PE=1 SV=2	13.25	332	36224.8	5	4	1.1.1.2098.15,1.1.1.2364.7,1.1.1.2639.2,1.1.1.2130.17,1.1.1.2359.8	10	5
679	1.92	sp|Q9BUF5|TBB6_HUMAN	Tubulin beta-6 chain OS=Homo sapiens OX=9606 GN=TUBB6 PE=1 SV=1	13.23	446	49856.8	7	1	1.1.1.2404.26	27	1
343	4.65	sp|P40925|MDHC_HUMAN	Malate dehydrogenase, cytoplasmic OS=Homo sapiens OX=9606 GN=MDH1 PE=1 SV=4	13.17	334	36425.8	3	3	1.1.1.2344.30,1.1.1.2370.15,1.1.1.2579.10	3	3
374	4.06	sp|P04792|HSPB1_HUMAN	Heat shock protein beta-1 OS=Homo sapiens OX=9606 GN=HSPB1 PE=1 SV=2	13.17	205	22782.3	2	2	1.1.1.2576.15,1.1.1.2582.6,1.1.1.2577.5	3	3
291	6	sp|O75569|PRKRA_HUMAN	Interferon-inducible double-stranded RNA-dependent protein kinase activator A OS=Homo sapiens OX=9606 GN=PRKRA PE=1 SV=1	13.1	313	34403.9	3	3	1.1.1.2250.28,1.1.1.2356.6,1.1.1.2178.10	3	3
124	15.28	sp|Q9BUJ2|HNRL1_HUMAN	Heterogeneous nuclear ribonucleoprotein U-like protein 1 OS=Homo sapiens OX=9606 GN=HNRNPUL1 PE=1 SV=2	13.08	856	95738	8	8	1.1.1.2222.23,1.1.1.2305.7,1.1.1.2126.9,1.1.1.2466.19,1.1.1.2403.29,1.1.1.2333.30,1.1.1.2382.7,1.1.1.2506.18,1.1.1.2471.22	9	9
220	8.08	sp|P27635|RL10_HUMAN	60S ribosomal protein L10 OS=Homo sapiens OX=9606 GN=RPL10 PE=1 SV=4	13.08	214	24603.7	4	4	1.1.1.2155.11,1.1.1.2126.3,1.1.1.2612.22,1.1.1.2150.23	4	4
258	6.77	sp|Q13501|SQSTM_HUMAN	Sequestosome-1 OS=Homo sapiens OX=9606 GN=SQSTM1 PE=1 SV=1	12.95	440	47686.7	3	3	1.1.1.2377.29,1.1.1.2377.31,1.1.1.2617.20,1.1.1.2383.31	4	4
393	4	sp|P62913|RL11_HUMAN	60S ribosomal protein L11 OS=Homo sapiens OX=9606 GN=RPL11 PE=1 SV=2	12.92	178	20252.2	2	2	1.1.1.2471.27,1.1.1.2368.4,1.1.1.2476.26,1.1.1.2481.25,1.1.1.2362.7	5	5
581	2	sp|P55795|HNRH2_HUMAN	Heterogeneous nuclear ribonucleoprotein H2 OS=Homo sapiens OX=9606 GN=HNRNPH2 PE=1 SV=1	12.92	449	49263.3	5	1	1.1.1.2515.22	12	1
210	8.6	sp|P52292|IMA1_HUMAN	Importin subunit alpha-1 OS=Homo sapiens OX=9606 GN=KPNA2 PE=1 SV=1	12.85	529	57861.4	5	5	1.1.1.2605.8,1.1.1.2388.31,1.1.1.2434.2,1.1.1.2322.14,1.1.1.2633.21	5	5
655	2	sp|P81605|DCD_HUMAN	Dermcidin OS=Homo sapiens OX=9606 GN=DCD PE=1 SV=2	12.73	110	11283.7	1	1	1.1.1.2394.4	1	1
179	10.31	sp|Q9Y5X1|SNX9_HUMAN	Sorting nexin-9 OS=Homo sapiens OX=9606 GN=SNX9 PE=1 SV=1	12.61	595	66591.2	5	5	1.1.1.2596.6,1.1.1.2340.31,1.1.1.2376.27,1.1.1.2381.30,1.1.1.2591.11,1.1.1.2352.8,1.1.1.2136.20	7	7
133	14.66	sp|P54136|SYRC_HUMAN	Arginine--tRNA ligase, cytoplasmic OS=Homo sapiens OX=9606 GN=RARS PE=1 SV=2	12.58	660	75378.3	7	7	1.1.1.2584.27,1.1.1.2589.14,1.1.1.2524.16,1.1.1.2356.23,1.1.1.2437.29,1.1.1.2617.6,1.1.1.2375.18,1.1.1.2437.19,1.1.1.2594.23	9	9
364	4.19	sp|P09429|HMGB1_HUMAN	High mobility group protein B1 OS=Homo sapiens OX=9606 GN=HMGB1 PE=1 SV=3	12.56	215	24893.6	2	2	1.1.1.2250.13,1.1.1.2146.16	2	2
664	2	sp|P37108|SRP14_HUMAN	Signal recognition particle 14 kDa protein OS=Homo sapiens OX=9606 GN=SRP14 PE=1 SV=2	12.5	136	14569.8	1	1	1.1.1.2281.21	1	1
750	1.41	sp|Q13151|ROA0_HUMAN	Heterogeneous nuclear ribonucleoprotein A0 OS=Homo sapiens OX=9606 GN=HNRNPA0 PE=1 SV=1	12.46	305	30840.6	2	2	1.1.1.2328.31,1.1.1.2321.15,1.1.1.2119.10	3	3
213	8.38	sp|P49411|EFTU_HUMAN	Elongation factor Tu, mitochondrial OS=Homo sapiens OX=9606 GN=TUFM PE=1 SV=2	12.39	452	49541.1	4	4	1.1.1.2622.24,1.1.1.2339.15,1.1.1.2137.19,1.1.1.2305.30	4	4
70	21.46	sp|Q9NZB2|F120A_HUMAN	Constitutive coactivator of PPAR-gamma-like protein 1 OS=Homo sapiens OX=9606 GN=FAM120A PE=1 SV=2	12.34	1118	121887	10	10	1.1.1.2408.18,1.1.1.2531.12,1.1.1.2419.17,1.1.1.2125.16,1.1.1.2633.22,1.1.1.2346.24,1.1.1.2243.26,1.1.1.2245.3,1.1.1.2394.26,1.1.1.2195.22,1.1.1.2246.6	11	11
184	10	sp|Q8NCA5|FA98A_HUMAN	Protein FAM98A OS=Homo sapiens OX=9606 GN=FAM98A PE=1 SV=1	12.33	519	55400.6	5	5	1.1.1.2366.29,1.1.1.2371.26,1.1.1.2185.28,1.1.1.2459.18,1.1.1.2464.16,1.1.1.2365.24,1.1.1.2170.28,1.1.1.2509.28,1.1.1.2175.29,1.1.1.2273.30,1.1.1.2515.28,1.1.1.2504.30,1.1.1.2368.29,1.1.1.2481.14,1.1.1.2162.25,1.1.1.2454.19	16	16
348	4.43	sp|Q6NZI2|CAVN1_HUMAN	Caveolae-associated protein 1 OS=Homo sapiens OX=9606 GN=CAVIN1 PE=1 SV=1	12.31	390	43475.8	3	3	1.1.1.2185.24,1.1.1.2153.9,1.1.1.2366.26,1.1.1.2360.20	4	4
69	21.47	sp|O95782|AP2A1_HUMAN	AP-2 complex subunit alpha-1 OS=Homo sapiens OX=9606 GN=AP2A1 PE=1 SV=3	12.28	977	107545	10	7	1.1.1.2577.4,1.1.1.2382.6,1.1.1.2510.18,1.1.1.2491.14,1.1.1.2307.28,1.1.1.2387.4,1.1.1.2571.5,1.1.1.2312.30,1.1.1.2582.5,1.1.1.2290.16,1.1.1.2317.31	14	11
405	4	sp|P19105|ML12A_HUMAN;sp|O14950|ML12B_HUMAN	Myosin regulatory light chain 12A OS=Homo sapiens OX=9606 GN=MYL12A PE=1 SV=2; Myosin regulatory light chain 12B OS=Homo sapiens OX=9606 GN=MYL12B PE=1 SV=2	12.28	171	19794	2	2	1.1.1.2510.14,1.1.1.2505.13,1.1.1.2285.23,1.1.1.2500.19	4	4
408	3.96	sp|P42766|RL35_HUMAN	60S ribosomal protein L35 OS=Homo sapiens OX=9606 GN=RPL35 PE=1 SV=2	12.2	123	14551.4	2	2	1.1.1.2233.31,1.1.1.2165.6	2	2
243	7.41	sp|Q9NP81|SYSM_HUMAN	Serine--tRNA ligase, mitochondrial OS=Homo sapiens OX=9606 GN=SARS2 PE=1 SV=1	12.16	518	58282.1	5	5	1.1.1.2539.24,1.1.1.2299.12,1.1.1.2618.13,1.1.1.2182.30,1.1.1.2376.7	5	5
93	18.55	sp|P15144|AMPN_HUMAN	Aminopeptidase N OS=Homo sapiens OX=9606 GN=ANPEP PE=1 SV=4	12.1	967	109539	10	10	1.1.1.2195.6,1.1.1.2600.21,1.1.1.2501.31,1.1.1.2602.8,1.1.1.2605.10,1.1.1.2245.15,1.1.1.2636.6,1.1.1.2212.20,1.1.1.2260.24,1.1.1.2209.14,1.1.1.2296.6,1.1.1.2291.8	12	12
194	9.49	sp|Q9Y265|RUVB1_HUMAN	RuvB-like 1 OS=Homo sapiens OX=9606 GN=RUVBL1 PE=1 SV=1	12.06	456	50227.6	5	5	1.1.1.2258.15,1.1.1.2582.8,1.1.1.2296.8,1.1.1.2593.10,1.1.1.2315.17,1.1.1.2577.6	6	6
360	4.21	sp|P23284|PPIB_HUMAN	Peptidyl-prolyl cis-trans isomerase B OS=Homo sapiens OX=9606 GN=PPIB PE=1 SV=2	12.04	216	23742.4	2	2	1.1.1.2539.23,1.1.1.2502.24,1.1.1.2534.20,1.1.1.2541.13,1.1.1.2547.15,1.1.1.2542.18,1.1.1.2507.17	7	7
241	7.49	sp|Q14444|CAPR1_HUMAN	Caprin-1 OS=Homo sapiens OX=9606 GN=CAPRIN1 PE=1 SV=2	11.99	709	78365.9	5	5	1.1.1.2437.5,1.1.1.2440.13,1.1.1.2345.28,1.1.1.2194.24,1.1.1.2157.31	5	5
251	7.13	sp|O75955|FLOT1_HUMAN	Flotillin-1 OS=Homo sapiens OX=9606 GN=FLOT1 PE=1 SV=3	11.94	427	47355	4	4	1.1.1.2186.30,1.1.1.2626.13,1.1.1.2205.2,1.1.1.2596.4,1.1.1.2601.6	5	5
256	6.84	sp|Q6PIU2|NCEH1_HUMAN	Neutral cholesterol ester hydrolase 1 OS=Homo sapiens OX=9606 GN=NCEH1 PE=1 SV=3	11.76	408	45807.4	4	4	1.1.1.2441.6,1.1.1.2575.12,1.1.1.2335.3,1.1.1.2185.2	4	4
510	2.48	sp|P29692|EF1D_HUMAN	Elongation factor 1-delta OS=Homo sapiens OX=9606 GN=EEF1D PE=1 SV=5	11.74	281	31121.6	2	2	1.1.1.2312.14,1.1.1.2207.26	2	2
278	6.03	sp|Q9BY77|PDIP3_HUMAN	Polymerase delta-interacting protein 3 OS=Homo sapiens OX=9606 GN=POLDIP3 PE=1 SV=2	11.64	421	46088.9	3	3	1.1.1.2423.27,1.1.1.2516.31,1.1.1.2417.27,1.1.1.2335.24	4	4
56	23.88	sp|Q7L2E3|DHX30_HUMAN	ATP-dependent RNA helicase DHX30 OS=Homo sapiens OX=9606 GN=DHX30 PE=1 SV=1	11.56	1194	133937	13	13	1.1.1.2529.14,1.1.1.2534.12,1.1.1.2392.15,1.1.1.2522.15,1.1.1.2620.20,1.1.1.2504.6,1.1.1.2291.17,1.1.1.2409.5,1.1.1.2443.15,1.1.1.2275.18,1.1.1.2457.3,1.1.1.2518.8,1.1.1.2513.5,1.1.1.2466.4,1.1.1.2461.7	16	15
269	6.27	sp|P31942|HNRH3_HUMAN	Heterogeneous nuclear ribonucleoprotein H3 OS=Homo sapiens OX=9606 GN=HNRNPH3 PE=1 SV=2	11.56	346	36926.4	4	4	1.1.1.2171.11,1.1.1.2414.2,1.1.1.2394.19,1.1.1.2389.18,1.1.1.2181.18,1.1.1.2386.17,1.1.1.2384.21	7	7
582	2	sp|P16989|YBOX3_HUMAN	Y-box-binding protein 3 OS=Homo sapiens OX=9606 GN=YBX3 PE=1 SV=4	11.56	372	40089.7	4	1	1.1.1.2152.31	6	1
340	4.82	sp|P32969|RL9_HUMAN	60S ribosomal protein L9 OS=Homo sapiens OX=9606 GN=RPL9 PE=1 SV=1	11.46	192	21863.3	3	3	1.1.1.2453.16,1.1.1.2369.24,1.1.1.2363.21,1.1.1.2248.6,1.1.1.2458.11	5	5
719	1.63	sp|P62829|RL23_HUMAN	60S ribosomal protein L23 OS=Homo sapiens OX=9606 GN=RPL23 PE=1 SV=1	11.43	140	14865.3	2	2	1.1.1.2331.8,1.1.1.2437.2,1.1.1.2432.6	3	3
234	7.82	sp|Q9Y4P3|TBL2_HUMAN	Transducin beta-like protein 2 OS=Homo sapiens OX=9606 GN=TBL2 PE=1 SV=1	11.41	447	49797.4	4	4	1.1.1.2348.20,1.1.1.2267.28,1.1.1.2237.25,1.1.1.2116.11	4	4
270	6.2	sp|O00214|LEG8_HUMAN	Galectin-8 OS=Homo sapiens OX=9606 GN=LGALS8 PE=1 SV=4	11.36	317	35807.8	3	3	1.1.1.2486.30,1.1.1.2519.8,1.1.1.2360.27,1.1.1.2355.26	4	4
457	3.15	sp|P52597|HNRPF_HUMAN	Heterogeneous nuclear ribonucleoprotein F OS=Homo sapiens OX=9606 GN=HNRNPF PE=1 SV=3	11.33	415	45671.6	4	3	1.1.1.2291.12,1.1.1.2488.4,1.1.1.2417.26,1.1.1.2422.30	6	4
403	4	sp|P59998|ARPC4_HUMAN	Actin-related protein 2/3 complex subunit 4 OS=Homo sapiens OX=9606 GN=ARPC4 PE=1 SV=3	11.31	168	19666.8	2	2	1.1.1.2521.19,1.1.1.2560.2	2	2
283	6	sp|O43390|HNRPR_HUMAN	Heterogeneous nuclear ribonucleoprotein R OS=Homo sapiens OX=9606 GN=HNRNPR PE=1 SV=1	11.22	633	70942.8	8	3	1.1.1.2399.20,1.1.1.2533.9,1.1.1.2292.3,1.1.1.2296.16,1.1.1.2291.21,1.1.1.2528.11	18	6
171	11.32	sp|P04843|RPN1_HUMAN	Dolichyl-diphosphooligosaccharide--protein glycosyltransferase subunit 1 OS=Homo sapiens OX=9606 GN=RPN1 PE=1 SV=1	11.2	607	68568.8	6	6	1.1.1.2524.2,1.1.1.2295.23,1.1.1.2243.14,1.1.1.2551.11,1.1.1.2545.11,1.1.1.2632.3,1.1.1.2434.24	7	7
268	6.33	sp|P00558|PGK1_HUMAN	Phosphoglycerate kinase 1 OS=Homo sapiens OX=9606 GN=PGK1 PE=1 SV=3	11.03	417	44614.4	3	3	1.1.1.2393.13,1.1.1.2310.26,1.1.1.2472.10	3	3
658	2	sp|P62314|SMD1_HUMAN	Small nuclear ribonucleoprotein Sm D1 OS=Homo sapiens OX=9606 GN=SNRPD1 PE=1 SV=1	10.92	119	13281.5	1	1	1.1.1.2386.27	1	1
671	2	sp|P0DP25|CALM3_HUMAN;sp|P0DP24|CALM2_HUMAN;sp|P0DP23|CALM1_HUMAN	Calmodulin-3 OS=Homo sapiens OX=9606 GN=CALM3 PE=1 SV=1; Calmodulin-2 OS=Homo sapiens OX=9606 GN=CALM2 PE=1 SV=1; Calmodulin-1 OS=Homo sapiens OX=9606 GN=CALM1 PE=1 SV=1	10.74	149	16837.5	1	1	1.1.1.2388.18	1	1
261	6.63	sp|P51608|MECP2_HUMAN	Methyl-CpG-binding protein 2 OS=Homo sapiens OX=9606 GN=MECP2 PE=1 SV=1	10.7	486	52440.3	4	4	1.1.1.2206.24,1.1.1.2421.7,1.1.1.2433.22,1.1.1.2133.15	4	4
319	5.35	sp|Q9Y295|DRG1_HUMAN	Developmentally-regulated GTP-binding protein 1 OS=Homo sapiens OX=9606 GN=DRG1 PE=1 SV=1	10.63	367	40541.8	3	3	1.1.1.2567.3,1.1.1.2572.6,1.1.1.2630.23,1.1.1.2597.7	4	4
395	4	sp|P61006|RAB8A_HUMAN	Ras-related protein Rab-8A OS=Homo sapiens OX=9606 GN=RAB8A PE=1 SV=1	10.63	207	23668	2	2	1.1.1.2406.23,1.1.1.2379.19,1.1.1.2442.11	3	3
288	6	sp|Q15434|RBMS2_HUMAN	RNA-binding motif, single-stranded-interacting protein 2 OS=Homo sapiens OX=9606 GN=RBMS2 PE=1 SV=1	10.57	407	43958.4	3	3	1.1.1.2492.27,1.1.1.2424.27,1.1.1.2490.28,1.1.1.2429.25,1.1.1.2237.26	5	5
520	2.36	sp|Q15907|RB11B_HUMAN;sp|P62491|RB11A_HUMAN	Ras-related protein Rab-11B OS=Homo sapiens OX=9606 GN=RAB11B PE=1 SV=4; Ras-related protein Rab-11A OS=Homo sapiens OX=9606 GN=RAB11A PE=1 SV=3	10.55	218	24488.3	2	2	1.1.1.2536.23,1.1.1.2261.19	2	2
294	5.96	sp|Q9UKM9|RALY_HUMAN	RNA-binding protein Raly OS=Homo sapiens OX=9606 GN=RALY PE=1 SV=1	10.46	306	32462.9	3	3	1.1.1.2325.27,1.1.1.2549.11,1.1.1.2544.16,1.1.1.2385.5	4	4
507	2.52	sp|Q5JNZ5|RS26L_HUMAN;sp|P62854|RS26_HUMAN	Putative 40S ribosomal protein S26-like 1 OS=Homo sapiens OX=9606 GN=RPS26P11 PE=5 SV=1; 40S ribosomal protein S26 OS=Homo sapiens OX=9606 GN=RPS26 PE=1 SV=3	10.43	115	13002.3	1	1	1.1.1.2151.9	1	1
384	4	sp|Q15366|PCBP2_HUMAN	Poly(rC)-binding protein 2 OS=Homo sapiens OX=9606 GN=PCBP2 PE=1 SV=1	10.41	365	38579.7	3	2	1.1.1.2373.22,1.1.1.2618.12,1.1.1.2368.26	4	3
190	9.77	sp|P50991|TCPD_HUMAN	T-complex protein 1 subunit delta OS=Homo sapiens OX=9606 GN=CCT4 PE=1 SV=4	10.39	539	57923.6	5	5	1.1.1.2293.12,1.1.1.2294.14,1.1.1.2499.3,1.1.1.2403.5,1.1.1.2336.27,1.1.1.2504.5,1.1.1.2381.25,1.1.1.2386.19	8	8
177	10.37	sp|Q9Y230|RUVB2_HUMAN	RuvB-like 2 OS=Homo sapiens OX=9606 GN=RUVBL2 PE=1 SV=3	10.37	463	51156.1	5	5	1.1.1.2243.25,1.1.1.2519.21,1.1.1.2520.15,1.1.1.2515.11,1.1.1.2286.5,1.1.1.2223.22	6	6
433	3.47	sp|P61313|RL15_HUMAN	60S ribosomal protein L15 OS=Homo sapiens OX=9606 GN=RPL15 PE=1 SV=2	10.29	204	24145.9	2	2	1.1.1.2140.5,1.1.1.2409.3,1.1.1.2139.24	3	3
328	5.21	sp|Q9H9B4|SFXN1_HUMAN	Sideroflexin-1 OS=Homo sapiens OX=9606 GN=SFXN1 PE=1 SV=4	10.25	322	35619.1	3	3	1.1.1.2373.10,1.1.1.2408.24,1.1.1.2287.3	3	3
153	12.63	sp|P27694|RFA1_HUMAN	Replication protein A 70 kDa DNA-binding subunit OS=Homo sapiens OX=9606 GN=RPA1 PE=1 SV=2	10.23	616	68137.7	6	6	1.1.1.2444.20,1.1.1.2533.19,1.1.1.2538.18,1.1.1.2264.10,1.1.1.2434.22,1.1.1.2436.23,1.1.1.2612.20,1.1.1.2345.15,1.1.1.2171.23,1.1.1.2185.20,1.1.1.2439.21,1.1.1.2350.3	12	12
188	9.82	sp|P36957|ODO2_HUMAN	Dihydrolipoyllysine-residue succinyltransferase component of 2-oxoglutarate dehydrogenase complex, mitochondrial OS=Homo sapiens OX=9606 GN=DLST PE=1 SV=4	10.15	453	48754.9	5	5	1.1.1.2615.4,1.1.1.2428.2,1.1.1.2491.23,1.1.1.2445.16,1.1.1.2423.4,1.1.1.2346.27	6	6
112	16.07	sp|Q09161|NCBP1_HUMAN	Nuclear cap-binding protein subunit 1 OS=Homo sapiens OX=9606 GN=NCBP1 PE=1 SV=1	10.13	790	91838.6	8	8	1.1.1.2195.29,1.1.1.2484.14,1.1.1.2280.23,1.1.1.2391.24,1.1.1.2534.25,1.1.1.2627.13,1.1.1.2519.19,1.1.1.2257.17,1.1.1.2396.25	9	9
203	9.03	sp|P30101|PDIA3_HUMAN	Protein disulfide-isomerase A3 OS=Homo sapiens OX=9606 GN=PDIA3 PE=1 SV=4	10.1	505	56781.8	4	4	1.1.1.2568.10,1.1.1.2529.24,1.1.1.2203.13,1.1.1.2563.7,1.1.1.2573.16,1.1.1.2524.25,1.1.1.2311.11	7	7
250	7.14	sp|O43776|SYNC_HUMAN	Asparagine--tRNA ligase, cytoplasmic OS=Homo sapiens OX=9606 GN=NARS PE=1 SV=1	10.04	548	62942.4	4	4	1.1.1.2241.8,1.1.1.2604.15,1.1.1.2491.4,1.1.1.2265.18	4	4
207	8.83	sp|Q14498|RBM39_HUMAN	RNA-binding protein 39 OS=Homo sapiens OX=9606 GN=RBM39 PE=1 SV=2	10	530	59379	5	5	1.1.1.2576.9,1.1.1.2504.4,1.1.1.2495.10,1.1.1.2571.17,1.1.1.2582.14,1.1.1.2496.30,1.1.1.2500.15,1.1.1.2566.10,1.1.1.2638.10	9	9
440	3.31	sp|P17931|LEG3_HUMAN	Galectin-3 OS=Homo sapiens OX=9606 GN=LGALS3 PE=1 SV=5	10	250	26152.2	2	2	1.1.1.2227.3,1.1.1.2279.23	2	2
458	3.14	sp|Q01081|U2AF1_HUMAN;sp|P0DN76|U2AF5_HUMAN	Splicing factor U2AF 35 kDa subunit OS=Homo sapiens OX=9606 GN=U2AF1 PE=1 SV=3; Splicing factor U2AF 35 kDa subunit-like protein OS=Homo sapiens OX=9606 GN=U2AF1L5 PE=1 SV=1	10	240	27871.9	2	2	1.1.1.2295.26,1.1.1.2291.27	2	2
665	2	sp|P35080|PROF2_HUMAN	Profilin-2 OS=Homo sapiens OX=9606 GN=PFN2 PE=1 SV=3	10	140	15046.2	1	1	1.1.1.2203.24	1	1
396	4	sp|P48047|ATPO_HUMAN	ATP synthase subunit O, mitochondrial OS=Homo sapiens OX=9606 GN=ATP5PO PE=1 SV=1	9.859	213	23277.1	2	2	1.1.1.2361.13,1.1.1.2350.4	2	2
235	7.82	sp|Q8N684|CPSF7_HUMAN	Cleavage and polyadenylation specificity factor subunit 7 OS=Homo sapiens OX=9606 GN=CPSF7 PE=1 SV=1	9.766	471	52049.5	4	4	1.1.1.2306.30,1.1.1.2532.16,1.1.1.2251.22,1.1.1.2527.16,1.1.1.2246.23,1.1.1.2459.4,1.1.1.2454.3	7	7
497	2.57	sp|P62805|H4_HUMAN	Histone H4 OS=Homo sapiens OX=9606 GN=HIST1H4A PE=1 SV=2	9.709	103	11367.3	1	1	1.1.1.2330.19	1	1
439	3.33	sp|P06730|IF4E_HUMAN	Eukaryotic translation initiation factor 4E OS=Homo sapiens OX=9606 GN=EIF4E PE=1 SV=2	9.677	217	25097.1	2	2	1.1.1.2511.3,1.1.1.2166.10	2	2
266	6.41	sp|Q9Y5A9|YTHD2_HUMAN	YTH domain-containing family protein 2 OS=Homo sapiens OX=9606 GN=YTHDF2 PE=1 SV=2	9.672	579	62333.8	4	4	1.1.1.2582.22,1.1.1.2198.10,1.1.1.2307.22,1.1.1.2587.19,1.1.1.2178.22	5	5
238	7.69	sp|Q3ZCQ8|TIM50_HUMAN	Mitochondrial import inner membrane translocase subunit TIM50 OS=Homo sapiens OX=9606 GN=TIMM50 PE=1 SV=2	9.632	353	39645.8	4	4	1.1.1.2537.11,1.1.1.2342.17,1.1.1.2159.10,1.1.1.2405.7,1.1.1.2531.14	5	5
656	2	sp|P62910|RL32_HUMAN	60S ribosomal protein L32 OS=Homo sapiens OX=9606 GN=RPL32 PE=1 SV=2	9.63	135	15859.7	1	1	1.1.1.2186.29	1	1
446	3.24	sp|Q02978|M2OM_HUMAN	Mitochondrial 2-oxoglutarate/malate carrier protein OS=Homo sapiens OX=9606 GN=SLC25A11 PE=1 SV=3	9.554	314	34061.4	2	2	1.1.1.2138.22,1.1.1.2495.22	2	2
538	2.15	sp|P98179|RBM3_HUMAN	RNA-binding protein 3 OS=Homo sapiens OX=9606 GN=RBM3 PE=1 SV=1	9.554	157	17170.3	1	1	1.1.1.2217.16,1.1.1.2216.15	2	2
309	5.58	sp|O43242|PSMD3_HUMAN	26S proteasome non-ATPase regulatory subunit 3 OS=Homo sapiens OX=9606 GN=PSMD3 PE=1 SV=2	9.551	534	60977	4	4	1.1.1.2591.18,1.1.1.2380.6,1.1.1.2380.29,1.1.1.2310.19	4	4
336	4.98	sp|Q8NC56|LEMD2_HUMAN	LEM domain-containing protein 2 OS=Homo sapiens OX=9606 GN=LEMD2 PE=1 SV=1	9.543	503	56974.5	4	4	1.1.1.2311.15,1.1.1.2268.21,1.1.1.2550.26,1.1.1.2521.13,1.1.1.2545.25	5	5
335	5.04	sp|O43684|BUB3_HUMAN	Mitotic checkpoint protein BUB3 OS=Homo sapiens OX=9606 GN=BUB3 PE=1 SV=1	9.451	328	37154.5	3	3	1.1.1.2530.3,1.1.1.2384.29,1.1.1.2250.15,1.1.1.2379.28	4	4
662	2	sp|P47914|RL29_HUMAN	60S ribosomal protein L29 OS=Homo sapiens OX=9606 GN=RPL29 PE=1 SV=2	9.434	159	17751.9	1	1	1.1.1.2123.11	1	1
263	6.57	sp|Q12792|TWF1_HUMAN	Twinfilin-1 OS=Homo sapiens OX=9606 GN=TWF1 PE=1 SV=3	9.429	350	40282.4	3	3	1.1.1.2323.3,1.1.1.2207.25,1.1.1.2372.25	3	3
485	2.76	sp|P63000|RAC1_HUMAN;sp|P60763|RAC3_HUMAN;sp|P15153|RAC2_HUMAN	Ras-related C3 botulinum toxin substrate 1 OS=Homo sapiens OX=9606 GN=RAC1 PE=1 SV=1; Ras-related C3 botulinum toxin substrate 3 OS=Homo sapiens OX=9606 GN=RAC3 PE=1 SV=1; Ras-related C3 botulinum toxin substrate 2 OS=Homo sapiens OX=9606 GN=RAC2 PE=1 SV=1	9.375	192	21449.9	2	2	1.1.1.2243.18,1.1.1.2245.19,1.1.1.2315.10	3	3
280	6.01	sp|P84022|SMAD3_HUMAN	Mothers against decapentaplegic homolog 3 OS=Homo sapiens OX=9606 GN=SMAD3 PE=1 SV=1	9.176	425	48080.4	3	3	1.1.1.2635.20,1.1.1.2627.20,1.1.1.2170.19	3	3
175	10.46	sp|O95573|ACSL3_HUMAN	Long-chain-fatty-acid--CoA ligase 3 OS=Homo sapiens OX=9606 GN=ACSL3 PE=1 SV=3	9.167	720	80419.4	5	5	1.1.1.2250.29,1.1.1.2315.25,1.1.1.2545.15,1.1.1.2429.26,1.1.1.2424.28,1.1.1.2189.30	6	6
80	20.32	sp|Q9NYF8|BCLF1_HUMAN	Bcl-2-associated transcription factor 1 OS=Homo sapiens OX=9606 GN=BCLAF1 PE=1 SV=2	9.022	920	106121	9	9	1.1.1.2141.12,1.1.1.2242.10,1.1.1.2217.4,1.1.1.2436.8,1.1.1.2159.11,1.1.1.2123.8,1.1.1.2328.4,1.1.1.2472.6,1.1.1.2477.6,1.1.1.2196.20	10	10
166	11.87	sp|O95793|STAU1_HUMAN	Double-stranded RNA-binding protein Staufen homolog 1 OS=Homo sapiens OX=9606 GN=STAU1 PE=1 SV=2	9.012	577	63181.9	5	5	1.1.1.2551.26,1.1.1.2382.21,1.1.1.2440.9,1.1.1.2546.20,1.1.1.2244.15,1.1.1.2323.23	6	6
496	2.58	sp|P63104|1433Z_HUMAN	14-3-3 protein zeta/delta OS=Homo sapiens OX=9606 GN=YWHAZ PE=1 SV=1	8.98	245	27744.8	2	1	1.1.1.2159.30	2	1
178	10.33	sp|P06396|GELS_HUMAN	Gelsolin OS=Homo sapiens OX=9606 GN=GSN PE=1 SV=1	8.951	782	85696.9	5	5	1.1.1.2406.24,1.1.1.2313.2,1.1.1.2519.28,1.1.1.2574.26,1.1.1.2151.20,1.1.1.2579.16,1.1.1.2584.24,1.1.1.2569.23	8	8
332	5.11	sp|Q9NUD5|ZCHC3_HUMAN	Zinc finger CCHC domain-containing protein 3 OS=Homo sapiens OX=9606 GN=ZCCHC3 PE=1 SV=2	8.933	403	43547	3	3	1.1.1.2392.2,1.1.1.2213.27,1.1.1.2264.8	3	3
289	6	sp|Q13895|BYST_HUMAN	Bystin OS=Homo sapiens OX=9606 GN=BYSL PE=1 SV=3	8.924	437	49600.9	3	3	1.1.1.2583.12,1.1.1.2588.16,1.1.1.2631.4,1.1.1.2131.15	4	4
248	7.22	sp|P19525|E2AK2_HUMAN	Interferon-induced, double-stranded RNA-activated protein kinase OS=Homo sapiens OX=9606 GN=EIF2AK2 PE=1 SV=2	8.893	551	62093.7	4	4	1.1.1.2575.5,1.1.1.2580.6,1.1.1.2338.6,1.1.1.2527.21,1.1.1.2166.9,1.1.1.2522.21	6	6
564	2.02	sp|P62081|RS7_HUMAN	40S ribosomal protein S7 OS=Homo sapiens OX=9606 GN=RPS7 PE=1 SV=1	8.763	194	22126.7	1	1	1.1.1.2299.25	1	1
409	3.94	sp|O00299|CLIC1_HUMAN	Chloride intracellular channel protein 1 OS=Homo sapiens OX=9606 GN=CLIC1 PE=1 SV=4	8.714	241	26922.5	2	2	1.1.1.2364.21,1.1.1.2558.4	2	2
174	10.54	sp|P15311|EZRI_HUMAN	Ezrin OS=Homo sapiens OX=9606 GN=EZR PE=1 SV=4	8.703	586	69412.3	6	5	1.1.1.2529.11,1.1.1.2567.14,1.1.1.2421.19,1.1.1.2539.11,1.1.1.2449.14,1.1.1.2630.3,1.1.1.2544.10,1.1.1.2534.10	9	8
254	6.94	sp|P62495|ERF1_HUMAN	Eukaryotic peptide chain release factor subunit 1 OS=Homo sapiens OX=9606 GN=ETF1 PE=1 SV=3	8.696	437	49030.5	3	3	1.1.1.2526.2,1.1.1.2424.30,1.1.1.2521.5,1.1.1.2592.10,1.1.1.2597.6,1.1.1.2602.6	6	6
255	6.88	sp|Q8N884|CGAS_HUMAN	Cyclic GMP-AMP synthase OS=Homo sapiens OX=9606 GN=CGAS PE=1 SV=2	8.621	522	58813.9	4	4	1.1.1.2399.8,1.1.1.2404.5,1.1.1.2312.25,1.1.1.2241.22	4	4
118	15.8	sp|P63010|AP2B1_HUMAN	AP-2 complex subunit beta OS=Homo sapiens OX=9606 GN=AP2B1 PE=1 SV=1	8.538	937	104552	8	8	1.1.1.2433.4,1.1.1.2337.5,1.1.1.2532.19,1.1.1.2453.5,1.1.1.2458.4,1.1.1.2523.2,1.1.1.2537.24,1.1.1.2225.29,1.1.1.2373.23,1.1.1.2364.2,1.1.1.2368.27	11	11
167	11.83	sp|P13639|EF2_HUMAN	Elongation factor 2 OS=Homo sapiens OX=9606 GN=EEF2 PE=1 SV=4	8.508	858	95337.4	6	6	1.1.1.2417.19,1.1.1.2423.16,1.1.1.2164.4,1.1.1.2382.27,1.1.1.2175.15,1.1.1.2364.11	6	6
242	7.44	sp|Q96T60|PNKP_HUMAN	Bifunctional polynucleotide phosphatase/kinase OS=Homo sapiens OX=9606 GN=PNKP PE=1 SV=1	8.445	521	57075.9	4	4	1.1.1.2286.16,1.1.1.2419.4,1.1.1.2276.25,1.1.1.2372.7	4	4
363	4.2	sp|Q01518|CAP1_HUMAN	Adenylyl cyclase-associated protein 1 OS=Homo sapiens OX=9606 GN=CAP1 PE=1 SV=5	8.421	475	51901.1	3	3	1.1.1.2259.13,1.1.1.2210.30,1.1.1.2622.18	3	3
382	4.01	sp|P39748|FEN1_HUMAN	Flap endonuclease 1 OS=Homo sapiens OX=9606 GN=FEN1 PE=1 SV=1	8.421	380	42592.6	2	2	1.1.1.2171.30,1.1.1.2369.14	2	2
225	8	sp|Q9UHX1|PUF60_HUMAN	Poly(U)-binding-splicing factor PUF60 OS=Homo sapiens OX=9606 GN=PUF60 PE=1 SV=1	8.408	559	59875	4	4	1.1.1.2377.11,1.1.1.2483.7,1.1.1.2510.28,1.1.1.2515.29,1.1.1.2488.7,1.1.1.2520.29,1.1.1.2505.27,1.1.1.2270.28	8	8
182	10.03	sp|Q14694|UBP10_HUMAN	Ubiquitin carboxyl-terminal hydrolase 10 OS=Homo sapiens OX=9606 GN=USP10 PE=1 SV=2	8.396	798	87133.1	5	5	1.1.1.2530.19,1.1.1.2497.7,1.1.1.2630.9,1.1.1.2185.13,1.1.1.2487.23	5	5
205	8.93	sp|P41250|GARS_HUMAN	Glycine--tRNA ligase OS=Homo sapiens OX=9606 GN=GARS PE=1 SV=3	8.39	739	83164.8	5	5	1.1.1.2336.21,1.1.1.2337.29,1.1.1.2571.11,1.1.1.2337.24,1.1.1.2336.6,1.1.1.2307.10	6	6
298	5.83	sp|Q00577|PURA_HUMAN	Transcriptional activator protein Pur-alpha OS=Homo sapiens OX=9606 GN=PURA PE=1 SV=2	8.385	322	34910.6	3	2	1.1.1.2396.23,1.1.1.2512.4,1.1.1.2518.5	4	3
304	5.7	sp|P39656|OST48_HUMAN	Dolichyl-diphosphooligosaccharide--protein glycosyltransferase 48 kDa subunit OS=Homo sapiens OX=9606 GN=DDOST PE=1 SV=4	8.333	456	50800.3	4	4	1.1.1.2476.11,1.1.1.2492.8,1.1.1.2470.4,1.1.1.2371.15,1.1.1.2471.11	5	5
271	6.18	sp|Q12874|SF3A3_HUMAN	Splicing factor 3A subunit 3 OS=Homo sapiens OX=9606 GN=SF3A3 PE=1 SV=1	8.184	501	58848.4	3	3	1.1.1.2279.31,1.1.1.2505.2,1.1.1.2599.9	3	3
415	3.84	sp|Q9Y383|LC7L2_HUMAN	Putative RNA-binding protein Luc7-like 2 OS=Homo sapiens OX=9606 GN=LUC7L2 PE=1 SV=2	8.163	392	46513.4	2	2	1.1.1.2271.10,1.1.1.2152.29	2	2
371	4.08	sp|O00303|EIF3F_HUMAN	Eukaryotic translation initiation factor 3 subunit F OS=Homo sapiens OX=9606 GN=EIF3F PE=1 SV=1	8.123	357	37563.5	2	2	1.1.1.2442.31,1.1.1.2617.11,1.1.1.2437.28	3	3
659	2	sp|P61626|LYSC_HUMAN	Lysozyme C OS=Homo sapiens OX=9606 GN=LYZ PE=1 SV=1	8.108	148	16536.9	1	1	1.1.1.2498.20	1	1
334	5.07	sp|Q86UE4|LYRIC_HUMAN	Protein LYRIC OS=Homo sapiens OX=9606 GN=MTDH PE=1 SV=2	8.076	582	63836.5	3	3	1.1.1.2579.14,1.1.1.2481.31,1.1.1.2394.23	3	3
486	2.73	sp|O60664|PLIN3_HUMAN	Perilipin-3 OS=Homo sapiens OX=9606 GN=PLIN3 PE=1 SV=3	8.065	434	47074.7	2	2	1.1.1.2108.8,1.1.1.2518.26	2	2
356	4.23	sp|Q99623|PHB2_HUMAN	Prohibitin-2 OS=Homo sapiens OX=9606 GN=PHB2 PE=1 SV=2	8.027	299	33296.1	2	2	1.1.1.2397.14,1.1.1.2259.27,1.1.1.2402.12	3	3
221	8.02	sp|Q9NSD9|SYFB_HUMAN	Phenylalanine--tRNA ligase beta subunit OS=Homo sapiens OX=9606 GN=FARSB PE=1 SV=3	7.98	589	66114.9	4	4	1.1.1.2200.3,1.1.1.2334.14,1.1.1.2454.25,1.1.1.2459.23,1.1.1.2508.22	5	5
416	3.8	sp|P35237|SPB6_HUMAN	Serpin B6 OS=Homo sapiens OX=9606 GN=SERPINB6 PE=1 SV=3	7.979	376	42621.6	2	2	1.1.1.2612.23,1.1.1.2607.9,1.1.1.2623.26	3	3
702	1.74	sp|P62318|SMD3_HUMAN	Small nuclear ribonucleoprotein Sm D3 OS=Homo sapiens OX=9606 GN=SNRPD3 PE=1 SV=1	7.937	126	13916.2	1	1	1.1.1.2366.22	1	1
339	4.83	sp|P07947|YES_HUMAN	Tyrosine-protein kinase Yes OS=Homo sapiens OX=9606 GN=YES1 PE=1 SV=3	7.919	543	60800.8	4	4	1.1.1.2456.21,1.1.1.2227.28,1.1.1.2461.20,1.1.1.2178.23	6	4
195	9.27	sp|P10515|ODP2_HUMAN	Dihydrolipoyllysine-residue acetyltransferase component of pyruvate dehydrogenase complex, mitochondrial OS=Homo sapiens OX=9606 GN=DLAT PE=1 SV=3	7.883	647	68996	5	5	1.1.1.2349.8,1.1.1.2451.17,1.1.1.2446.14,1.1.1.2354.6,1.1.1.2636.21,1.1.1.2600.6,1.1.1.2546.22,1.1.1.2605.4	8	8
237	7.74	sp|Q9UHD8|SEPT9_HUMAN	Septin-9 OS=Homo sapiens OX=9606 GN=SEPT9 PE=1 SV=2	7.85	586	65400.9	4	4	1.1.1.2442.8,1.1.1.2156.13,1.1.1.2605.3,1.1.1.2139.8,1.1.1.2437.9	5	5
481	2.82	sp|Q86U42|PABP2_HUMAN	Polyadenylate-binding protein 2 OS=Homo sapiens OX=9606 GN=PABPN1 PE=1 SV=3	7.843	306	32748.8	2	2	1.1.1.2604.9,1.1.1.2203.7,1.1.1.2599.8	3	3
159	12.26	sp|P11216|PYGB_HUMAN	Glycogen phosphorylase, brain form OS=Homo sapiens OX=9606 GN=PYGB PE=1 SV=5	7.829	843	96695.2	7	7	1.1.1.2519.18,1.1.1.2453.8,1.1.1.2503.29,1.1.1.2379.18,1.1.1.2306.4,1.1.1.2513.6,1.1.1.2427.11	7	7
443	3.29	sp|Q15007|FL2D_HUMAN	Pre-mRNA-splicing regulator WTAP OS=Homo sapiens OX=9606 GN=WTAP PE=1 SV=2	7.828	396	44243.4	2	2	1.1.1.2214.20,1.1.1.2145.31	2	2
311	5.57	sp|O43660|PLRG1_HUMAN	Pleiotropic regulator 1 OS=Homo sapiens OX=9606 GN=PLRG1 PE=1 SV=1	7.782	514	57193.5	3	3	1.1.1.2194.28,1.1.1.2463.2,1.1.1.2458.2,1.1.1.2618.30	4	4
314	5.52	sp|Q9UHB6|LIMA1_HUMAN	LIM domain and actin-binding protein 1 OS=Homo sapiens OX=9606 GN=LIMA1 PE=1 SV=1	7.773	759	85224.9	3	3	1.1.1.2153.13,1.1.1.2180.26,1.1.1.2504.24	3	3
728	1.56	sp|Q12904|AIMP1_HUMAN	Aminoacyl tRNA synthase complex-interacting multifunctional protein 1 OS=Homo sapiens OX=9606 GN=AIMP1 PE=1 SV=2	7.692	312	34352.4	2	2	1.1.1.2468.20,1.1.1.2612.17	2	2
735	1.49	sp|P52943|CRIP2_HUMAN	Cysteine-rich protein 2 OS=Homo sapiens OX=9606 GN=CRIP2 PE=1 SV=1	7.692	208	22492.6	1	1	1.1.1.2246.31	1	1
372	4.06	sp|P55209|NP1L1_HUMAN	Nucleosome assembly protein 1-like 1 OS=Homo sapiens OX=9606 GN=NAP1L1 PE=1 SV=1	7.673	391	45373.8	3	3	1.1.1.2604.11,1.1.1.2390.25,1.1.1.2502.6	3	3
222	8.01	sp|O15371|EIF3D_HUMAN	Eukaryotic translation initiation factor 3 subunit D OS=Homo sapiens OX=9606 GN=EIF3D PE=1 SV=1	7.664	548	63972.3	4	4	1.1.1.2186.12,1.1.1.2305.5,1.1.1.2214.4,1.1.1.2217.26	4	4
308	5.62	sp|P34897|GLYM_HUMAN	Serine hydroxymethyltransferase, mitochondrial OS=Homo sapiens OX=9606 GN=SHMT2 PE=1 SV=3	7.54	504	55992.4	3	3	1.1.1.2584.19,1.1.1.2369.26,1.1.1.2305.9	3	3
434	3.46	sp|Q8WU90|ZC3HF_HUMAN	Zinc finger CCCH domain-containing protein 15 OS=Homo sapiens OX=9606 GN=ZC3H15 PE=1 SV=1	7.512	426	48602.2	3	3	1.1.1.2262.3,1.1.1.2479.28,1.1.1.2455.3	3	3
373	4.06	sp|P29558|RBMS1_HUMAN	RNA-binding motif, single-stranded-interacting protein 1 OS=Homo sapiens OX=9606 GN=RBMS1 PE=1 SV=3	7.389	406	44505.1	2	2	1.1.1.2377.25,1.1.1.2507.19,1.1.1.2382.26	3	3
407	4	sp|P04637|P53_HUMAN	Cellular tumor antigen p53 OS=Homo sapiens OX=9606 GN=TP53 PE=1 SV=4	7.379	393	43652.8	2	2	1.1.1.2541.29,1.1.1.2548.30,1.1.1.2193.25	3	3
391	4	sp|Q29963|1C06_HUMAN;sp|P30510|1C14_HUMAN;sp|P30508|1C12_HUMAN;sp|P30505|1C08_HUMAN;sp|P30504|1C04_HUMAN;sp|P04222|1C03_HUMAN	HLA class I histocompatibility antigen, Cw-6 alpha chain OS=Homo sapiens OX=9606 GN=HLA-C PE=1 SV=2; HLA class I histocompatibility antigen, Cw-14 alpha chain OS=Homo sapiens OX=9606 GN=HLA-C PE=1 SV=2; HLA class I histocompatibility antigen, Cw-12 alpha chain OS=Homo sapiens OX=9606 GN=HLA-C PE=1 SV=2; HLA class I histocompatibility antigen, Cw-8 alpha chain OS=Homo sapiens OX=9606 GN=HLA-C PE=1…	7.377	366	40968.5	2	2	1.1.1.2390.29,1.1.1.2350.10	2	2
187	9.86	sp|P47897|SYQ_HUMAN	Glutamine--tRNA ligase OS=Homo sapiens OX=9606 GN=QARS PE=1 SV=1	7.355	775	87798	5	5	1.1.1.2441.11,1.1.1.2158.3,1.1.1.2601.15,1.1.1.2396.11,1.1.1.2345.11	5	5
273	6.14	sp|P40227|TCPZ_HUMAN	T-complex protein 1 subunit zeta OS=Homo sapiens OX=9606 GN=CCT6A PE=1 SV=3	7.345	531	58023.6	3	3	1.1.1.2146.6,1.1.1.2632.10,1.1.1.2196.6	3	3
358	4.23	sp|Q99873|ANM1_HUMAN	Protein arginine N-methyltransferase 1 OS=Homo sapiens OX=9606 GN=PRMT1 PE=1 SV=3	7.278	371	42461.3	2	2	1.1.1.2240.6,1.1.1.2502.27	2	2
341	4.75	sp|Q13247|SRSF6_HUMAN	Serine/arginine-rich splicing factor 6 OS=Homo sapiens OX=9606 GN=SRSF6 PE=1 SV=2	7.267	344	39586.3	3	3	1.1.1.2274.11,1.1.1.2353.2,1.1.1.2294.10	3	3
327	5.22	sp|P31939|PUR9_HUMAN	Bifunctional purine biosynthesis protein PURH OS=Homo sapiens OX=9606 GN=ATIC PE=1 SV=3	7.264	592	64615.3	4	4	1.1.1.2516.19,1.1.1.2509.15,1.1.1.2241.30,1.1.1.2315.21,1.1.1.2530.2	5	5
176	10.42	sp|Q9H0D6|XRN2_HUMAN	5'-3' exoribonuclease 2 OS=Homo sapiens OX=9606 GN=XRN2 PE=1 SV=1	7.263	950	108582	5	5	1.1.1.2227.16,1.1.1.2480.12,1.1.1.2549.14,1.1.1.2555.3,1.1.1.2153.4	5	5
357	4.23	sp|P11182|ODB2_HUMAN	Lipoamide acyltransferase component of branched-chain alpha-keto acid dehydrogenase complex, mitochondrial OS=Homo sapiens OX=9606 GN=DBT PE=1 SV=3	7.261	482	53486.6	3	3	1.1.1.2314.2,1.1.1.2287.6,1.1.1.2626.22	3	3
421	3.69	sp|Q9Y6C9|MTCH2_HUMAN	Mitochondrial carrier homolog 2 OS=Homo sapiens OX=9606 GN=MTCH2 PE=1 SV=1	7.261	303	33330.6	2	2	1.1.1.2463.3,1.1.1.2290.5	2	2
303	5.72	sp|Q6UN15|FIP1_HUMAN	Pre-mRNA 3'-end-processing factor FIP1 OS=Homo sapiens OX=9606 GN=FIP1L1 PE=1 SV=1	7.239	594	66525.8	3	3	1.1.1.2506.13,1.1.1.2247.29,1.1.1.2501.15,1.1.1.2469.30	4	4
400	4	sp|Q96AG4|LRC59_HUMAN	Leucine-rich repeat-containing protein 59 OS=Homo sapiens OX=9606 GN=LRRC59 PE=1 SV=1	7.166	307	34930.1	2	2	1.1.1.2297.25,1.1.1.2344.13	2	2
284	6	sp|Q13573|SNW1_HUMAN	SNW domain-containing protein 1 OS=Homo sapiens OX=9606 GN=SNW1 PE=1 SV=1	7.09	536	61494	3	3	1.1.1.2196.29,1.1.1.2270.3,1.1.1.2247.5	3	3
567	2.02	sp|Q9Y5M8|SRPRB_HUMAN	Signal recognition particle receptor subunit beta OS=Homo sapiens OX=9606 GN=SRPRB PE=1 SV=3	7.011	271	29701.9	1	1	1.1.1.2237.31	1	1
154	12.62	sp|Q9BZF9|UACA_HUMAN	Uveal autoantigen with coiled-coil domains and ankyrin repeats OS=Homo sapiens OX=9606 GN=UACA PE=1 SV=2	6.992	1416	162504	7	7	1.1.1.2461.22,1.1.1.2229.8,1.1.1.2267.12,1.1.1.2242.14,1.1.1.2264.21,1.1.1.2404.23,1.1.1.2306.28,1.1.1.2237.13	8	8
640	2	sp|Q9BTM1|H2AJ_HUMAN;sp|Q99878|H2A1J_HUMAN;sp|Q96QV6|H2A1A_HUMAN;sp|Q96KK5|H2A1H_HUMAN;sp|Q93077|H2A1C_HUMAN;sp|Q8IUE6|H2A2B_HUMAN;sp|Q7L7L0|H2A3_HUMAN;sp|Q71UI9|H2AV_HUMAN;sp|Q6FI13|H2A2A_HUMAN;sp|Q16777|H2A2C_HUMAN;sp|P20671|H2A1D_HUMAN;sp|P16104|H2AX_HUMAN;sp|P0C0S8|H2A1_HUMAN;sp|P0C0S5|H2AZ_HUMAN;sp|P04908|H2A1B_HUMAN	Histone H2A.J OS=Homo sapiens OX=9606 GN=H2AFJ PE=1 SV=1; Histone H2A type 1-J OS=Homo sapiens OX=9606 GN=HIST1H2AJ PE=1 SV=3; Histone H2A type 1-A OS=Homo sapiens OX=9606 GN=HIST1H2AA PE=1 SV=3; Histone H2A type 1-H OS=Homo sapiens OX=9606 GN=HIST1H2AH PE=1 SV=3; Histone H2A type 1-C OS=Homo sapiens OX=9606 GN=HIST1H2AC PE=1 SV=3; Histone H2A type 2-B OS=Homo sapiens OX=9606 GN=HIST2H2AB PE=1 SV…	6.977	129	14019.3	1	1	1.1.1.2366.5,1.1.1.2361.6	2	2
165	11.91	sp|P49916|DNLI3_HUMAN	DNA ligase 3 OS=Homo sapiens OX=9606 GN=LIG3 PE=1 SV=2	6.938	1009	112906	7	7	1.1.1.2573.12,1.1.1.2584.4,1.1.1.2275.25,1.1.1.2626.11,1.1.1.2228.12,1.1.1.2480.21,1.1.1.2538.6,1.1.1.2579.4	8	8
126	15.08	sp|Q04637|IF4G1_HUMAN	Eukaryotic translation initiation factor 4 gamma 1 OS=Homo sapiens OX=9606 GN=EIF4G1 PE=1 SV=4	6.879	1599	175489	8	8	1.1.1.2282.28,1.1.1.2349.11,1.1.1.2629.26,1.1.1.2262.27,1.1.1.2217.29,1.1.1.2313.23,1.1.1.2344.11,1.1.1.2259.16	9	8
324	5.25	sp|Q9NVN8|GNL3L_HUMAN	Guanine nucleotide-binding protein-like 3-like protein OS=Homo sapiens OX=9606 GN=GNL3L PE=1 SV=1	6.873	582	65572.7	3	3	1.1.1.2235.17,1.1.1.2400.26,1.1.1.2627.25	3	3
353	4.31	sp|P61160|ARP2_HUMAN	Actin-related protein 2 OS=Homo sapiens OX=9606 GN=ACTR2 PE=1 SV=1	6.853	394	44760.5	2	2	1.1.1.2326.14,1.1.1.2372.30,1.1.1.2377.27	3	3
478	2.86	sp|P61421|VA0D1_HUMAN	V-type proton ATPase subunit d 1 OS=Homo sapiens OX=9606 GN=ATP6V0D1 PE=1 SV=1	6.838	351	40328.7	2	2	1.1.1.2300.24,1.1.1.2503.19	2	2
718	1.64	sp|P25398|RS12_HUMAN	40S ribosomal protein S12 OS=Homo sapiens OX=9606 GN=RPS12 PE=1 SV=3	6.818	132	14514.8	1	1	1.1.1.2414.3	1	1
739	1.48	sp|P69892|HBG2_HUMAN;sp|P69891|HBG1_HUMAN;sp|P68871|HBB_HUMAN;sp|P02100|HBE_HUMAN;sp|P02042|HBD_HUMAN	Hemoglobin subunit gamma-2 OS=Homo sapiens OX=9606 GN=HBG2 PE=1 SV=2; Hemoglobin subunit gamma-1 OS=Homo sapiens OX=9606 GN=HBG1 PE=1 SV=2; Hemoglobin subunit beta OS=Homo sapiens OX=9606 GN=HBB PE=1 SV=2; Hemoglobin subunit epsilon OS=Homo sapiens OX=9606 GN=HBE1 PE=1 SV=2; Hemoglobin subunit delta OS=Homo sapiens OX=9606 GN=HBD PE=1 SV=2	6.803	147	16126.4	1	1	1.1.1.2611.6	1	1
757	1.35	sp|Q92734|TFG_HUMAN	Protein TFG OS=Homo sapiens OX=9606 GN=TFG PE=1 SV=2	6.75	400	43447.7	2	2	1.1.1.2239.19,1.1.1.2276.13	2	2
699	1.75	sp|P32970|CD70_HUMAN	CD70 antigen OS=Homo sapiens OX=9606 GN=CD70 PE=1 SV=2	6.736	193	21118.2	1	1	1.1.1.2196.12	1	1
586	2	sp|P06493|CDK1_HUMAN	Cyclin-dependent kinase 1 OS=Homo sapiens OX=9606 GN=CDK1 PE=1 SV=3	6.734	297	34095.1	2	2	1.1.1.2517.16	3	1
323	5.25	sp|Q14677|EPN4_HUMAN	Clathrin interactor 1 OS=Homo sapiens OX=9606 GN=CLINT1 PE=1 SV=1	6.72	625	68259	3	3	1.1.1.2547.14,1.1.1.2135.16,1.1.1.2552.17,1.1.1.2089.7	4	4
318	5.36	sp|O95470|SGPL1_HUMAN	Sphingosine-1-phosphate lyase 1 OS=Homo sapiens OX=9606 GN=SGPL1 PE=1 SV=3	6.69	568	63523.3	3	3	1.1.1.2260.16,1.1.1.2398.4,1.1.1.2352.22	3	3
618	2	sp|Q3MHD2|LSM12_HUMAN	Protein LSM12 homolog OS=Homo sapiens OX=9606 GN=LSM12 PE=1 SV=2	6.667	195	21700.6	1	1	1.1.1.2395.26,1.1.1.2400.25	2	2
683	1.91	sp|O15144|ARPC2_HUMAN	Actin-related protein 2/3 complex subunit 2 OS=Homo sapiens OX=9606 GN=ARPC2 PE=1 SV=1	6.667	300	34332.7	2	2	1.1.1.2409.7,1.1.1.2464.20	2	2
708	1.72	sp|P60981|DEST_HUMAN	Destrin OS=Homo sapiens OX=9606 GN=DSTN PE=1 SV=3	6.667	165	18505.5	1	1	1.1.1.2422.16	1	1
539	2.15	sp|P23528|COF1_HUMAN	Cofilin-1 OS=Homo sapiens OX=9606 GN=CFL1 PE=1 SV=3	6.627	166	18502.3	1	1	1.1.1.2338.24,1.1.1.2333.22	2	2
329	5.15	sp|P11413|G6PD_HUMAN	Glucose-6-phosphate 1-dehydrogenase OS=Homo sapiens OX=9606 GN=G6PD PE=1 SV=4	6.602	515	59256.3	3	3	1.1.1.2507.3,1.1.1.2267.31,1.1.1.2308.4	3	3
381	4.01	sp|P31153|METK2_HUMAN	S-adenosylmethionine synthase isoform type-2 OS=Homo sapiens OX=9606 GN=MAT2A PE=1 SV=1	6.582	395	43660.4	2	2	1.1.1.2233.5,1.1.1.2404.22	2	2
444	3.28	sp|Q8IWS0|PHF6_HUMAN	PHD finger protein 6 OS=Homo sapiens OX=9606 GN=PHF6 PE=1 SV=1	6.575	365	41290.2	2	2	1.1.1.2477.8,1.1.1.2085.4	2	2
404	4	sp|P31689|DNJA1_HUMAN	DnaJ homolog subfamily A member 1 OS=Homo sapiens OX=9606 GN=DNAJA1 PE=1 SV=2	6.549	397	44868	2	2	1.1.1.2407.21,1.1.1.2239.27,1.1.1.2241.31	3	3
297	5.88	sp|P55084|ECHB_HUMAN	Trifunctional enzyme subunit beta, mitochondrial OS=Homo sapiens OX=9606 GN=HADHB PE=1 SV=3	6.54	474	51294	3	3	1.1.1.2450.21,1.1.1.2255.5,1.1.1.2281.7	3	3
351	4.37	sp|P18621|RL17_HUMAN	60S ribosomal protein L17 OS=Homo sapiens OX=9606 GN=RPL17 PE=1 SV=3	6.522	184	21396.9	2	2	1.1.1.2254.16,1.1.1.2259.11,1.1.1.2249.15,1.1.1.2218.8	4	4
299	5.8	sp|P13797|PLST_HUMAN	Plastin-3 OS=Homo sapiens OX=9606 GN=PLS3 PE=1 SV=4	6.508	630	70810.4	3	3	1.1.1.2227.30,1.1.1.2498.8,1.1.1.2387.19	3	3
633	2	sp|O15347|HMGB3_HUMAN	High mobility group protein B3 OS=Homo sapiens OX=9606 GN=HMGB3 PE=1 SV=4	6.5	200	22979.8	1	1	1.1.1.2312.21	1	1
721	1.6	sp|P51148|RAB5C_HUMAN	Ras-related protein Rab-5C OS=Homo sapiens OX=9606 GN=RAB5C PE=1 SV=2	6.481	216	23482.4	1	1	1.1.1.2504.20	1	1
475	2.89	sp|Q9BQA1|MEP50_HUMAN	Methylosome protein 50 OS=Homo sapiens OX=9606 GN=WDR77 PE=1 SV=1	6.433	342	36724	2	2	1.1.1.2500.24,1.1.1.2500.3	2	2
331	5.13	sp|Q9UKV8|AGO2_HUMAN	Protein argonaute-2 OS=Homo sapiens OX=9606 GN=AGO2 PE=1 SV=3	6.403	859	97207.5	4	4	1.1.1.2405.11,1.1.1.2612.16,1.1.1.2474.30	4	3
366	4.11	sp|Q15084|PDIA6_HUMAN	Protein disulfide-isomerase A6 OS=Homo sapiens OX=9606 GN=PDIA6 PE=1 SV=1	6.364	440	48120.9	2	2	1.1.1.2586.11,1.1.1.2598.10,1.1.1.2595.12	3	3
626	2	sp|P69905|HBA_HUMAN	Hemoglobin subunit alpha OS=Homo sapiens OX=9606 GN=HBA1 PE=1 SV=2	6.338	142	15257.4	1	1	1.1.1.2549.6	1	1
302	5.72	sp|Q13838|DX39B_HUMAN;sp|O00148|DX39A_HUMAN	Spliceosome RNA helicase DDX39B OS=Homo sapiens OX=9606 GN=DDX39B PE=1 SV=1; ATP-dependent RNA helicase DDX39A OS=Homo sapiens OX=9606 GN=DDX39A PE=1 SV=2	6.308	428	48990.9	3	3	1.1.1.2561.4,1.1.1.2595.6,1.1.1.2566.3,1.1.1.2340.9	4	4
703	1.74	sp|Q9UL46|PSME2_HUMAN	Proteasome activator complex subunit 2 OS=Homo sapiens OX=9606 GN=PSME2 PE=1 SV=4	6.276	239	27401.4	1	1	1.1.1.2188.21	1	1
464	3.03	sp|P07954|FUMH_HUMAN	Fumarate hydratase, mitochondrial OS=Homo sapiens OX=9606 GN=FH PE=1 SV=3	6.275	510	54636.6	2	2	1.1.1.2435.28,1.1.1.2236.29	2	2
161	12.22	sp|Q86VP6|CAND1_HUMAN	Cullin-associated NEDD8-dissociated protein 1 OS=Homo sapiens OX=9606 GN=CAND1 PE=1 SV=2	6.26	1230	136374	6	6	1.1.1.2617.15,1.1.1.2553.20,1.1.1.2485.20,1.1.1.2514.19,1.1.1.2273.4,1.1.1.2483.9	6	6
468	2.95	sp|P63162|RSMN_HUMAN;sp|P14678|RSMB_HUMAN	Small nuclear ribonucleoprotein-associated protein N OS=Homo sapiens OX=9606 GN=SNRPN PE=1 SV=1; Small nuclear ribonucleoprotein-associated proteins B and B' OS=Homo sapiens OX=9606 GN=SNRPB PE=1 SV=2	6.25	240	24613.9	2	2	1.1.1.2408.3,1.1.1.2626.2	2	2
15	46.55	sp|Q15149|PLEC_HUMAN	Plectin OS=Homo sapiens OX=9606 GN=PLEC PE=1 SV=3	6.191	4684	531786	23	23	1.1.1.2295.31,1.1.1.2624.11,1.1.1.2313.12,1.1.1.2522.22,1.1.1.2393.23,1.1.1.2574.14,1.1.1.2617.16,1.1.1.2534.9,1.1.1.2347.18,1.1.1.2328.10,1.1.1.2286.11,1.1.1.2443.3,1.1.1.2632.26,1.1.1.2610.15,1.1.1.2493.11,1.1.1.2613.16,1.1.1.2366.15,1.1.1.2631.10,1.1.1.2265.7,1.1.1.2424.15,1.1.1.2579.9,1.1.1.2608.12,1.1.1.2268.31,1.1.1.2125.6,1.1.1.2345.6,1.1.1.2509.25	26	26
462	3.04	sp|O15143|ARC1B_HUMAN	Actin-related protein 2/3 complex subunit 1B OS=Homo sapiens OX=9606 GN=ARPC1B PE=1 SV=3	6.183	372	40949.4	2	2	1.1.1.2401.11,1.1.1.2313.21	2	2
287	6	sp|P33897|ABCD1_HUMAN	ATP-binding cassette sub-family D member 1 OS=Homo sapiens OX=9606 GN=ABCD1 PE=1 SV=2	6.174	745	82936.1	3	3	1.1.1.2157.28,1.1.1.2634.10,1.1.1.2248.31	3	3
639	2	sp|Q9BYD3|RM04_HUMAN	39S ribosomal protein L4, mitochondrial OS=Homo sapiens OX=9606 GN=MRPL4 PE=1 SV=1	6.109	311	34918.9	1	1	1.1.1.2534.31	1	1
500	2.56	sp|P25490|TYY1_HUMAN	Transcriptional repressor protein YY1 OS=Homo sapiens OX=9606 GN=YY1 PE=1 SV=2	6.039	414	44712.4	1	1	1.1.1.2183.27	1	1
247	7.25	sp|Q01813|PFKAP_HUMAN	ATP-dependent 6-phosphofructokinase, platelet type OS=Homo sapiens OX=9606 GN=PFKP PE=1 SV=2	5.995	784	85595.4	4	4	1.1.1.2187.4,1.1.1.2398.6,1.1.1.2444.19,1.1.1.2433.6	4	4
365	4.16	sp|P52294|IMA5_HUMAN	Importin subunit alpha-5 OS=Homo sapiens OX=9606 GN=KPNA1 PE=1 SV=3	5.948	538	60221.2	2	2	1.1.1.2481.28,1.1.1.2549.25	2	2
257	6.8	sp|Q9P258|RCC2_HUMAN	Protein RCC2 OS=Homo sapiens OX=9606 GN=RCC2 PE=1 SV=2	5.939	522	56084.1	4	4	1.1.1.2580.17,1.1.1.2585.8,1.1.1.2455.7,1.1.1.2449.3,1.1.1.2311.14	5	5
429	3.51	sp|P08758|ANXA5_HUMAN	Annexin A5 OS=Homo sapiens OX=9606 GN=ANXA5 PE=1 SV=2	5.937	320	35936.4	3	3	1.1.1.2615.8,1.1.1.2448.19,1.1.1.2325.8	3	3
239	7.68	sp|Q96II8|LRCH3_HUMAN	Leucine-rich repeat and calponin homology domain-containing protein 3 OS=Homo sapiens OX=9606 GN=LRCH3 PE=1 SV=2	5.92	777	86082.4	4	4	1.1.1.2440.11,1.1.1.2454.30,1.1.1.2456.30,1.1.1.2504.3,1.1.1.2315.18	5	5
375	4.04	sp|P62333|PRS10_HUMAN	26S proteasome regulatory subunit 10B OS=Homo sapiens OX=9606 GN=PSMC6 PE=1 SV=1	5.913	389	44172.6	2	2	1.1.1.2316.23,1.1.1.2435.16	2	2
392	4	sp|Q16658|FSCN1_HUMAN	Fascin OS=Homo sapiens OX=9606 GN=FSCN1 PE=1 SV=3	5.882	493	54529.5	2	2	1.1.1.2420.12,1.1.1.2261.27,1.1.1.2425.13	3	3
286	6	sp|Q2TAY7|SMU1_HUMAN	WD40 repeat-containing protein SMU1 OS=Homo sapiens OX=9606 GN=SMU1 PE=1 SV=2	5.848	513	57543.4	3	3	1.1.1.2289.7,1.1.1.2298.28,1.1.1.2412.11	3	3
418	3.74	sp|Q14254|FLOT2_HUMAN	Flotillin-2 OS=Homo sapiens OX=9606 GN=FLOT2 PE=1 SV=2	5.841	428	47063.8	2	2	1.1.1.2453.28,1.1.1.2242.23	2	2
449	3.23	sp|O96019|ACL6A_HUMAN	Actin-like protein 6A OS=Homo sapiens OX=9606 GN=ACTL6A PE=1 SV=1	5.828	429	47460.7	2	2	1.1.1.2354.11,1.1.1.2459.27	2	2
281	6.01	sp|P78371|TCPB_HUMAN	T-complex protein 1 subunit beta OS=Homo sapiens OX=9606 GN=CCT2 PE=1 SV=4	5.794	535	57487.6	3	3	1.1.1.2291.9,1.1.1.2295.27,1.1.1.2197.15	3	3
759	1.32	sp|O75390|CISY_HUMAN	Citrate synthase, mitochondrial OS=Homo sapiens OX=9606 GN=CS PE=1 SV=2	5.794	466	51712	2	2	1.1.1.2405.17	2	1
630	2	sp|P24534|EF1B_HUMAN	Elongation factor 1-beta OS=Homo sapiens OX=9606 GN=EEF1B2 PE=1 SV=3	5.778	225	24763.5	1	1	1.1.1.2427.20	1	1
541	2.12	sp|Q96QR8|PURB_HUMAN	Transcriptional activator protein Pur-beta OS=Homo sapiens OX=9606 GN=PURB PE=1 SV=3	5.769	312	33240.6	2	1	1.1.1.2463.17	2	1
644	2	sp|Q969G5|CAVN3_HUMAN	Caveolae-associated protein 3 OS=Homo sapiens OX=9606 GN=CAVIN3 PE=1 SV=3	5.747	261	27700.9	1	1	1.1.1.2479.29	1	1
344	4.63	sp|P35240|MERL_HUMAN	Merlin OS=Homo sapiens OX=9606 GN=NF2 PE=1 SV=1	5.714	595	69689.5	3	2	1.1.1.2385.16,1.1.1.2541.9	3	2
660	2	sp|P56537|IF6_HUMAN	Eukaryotic translation initiation factor 6 OS=Homo sapiens OX=9606 GN=EIF6 PE=1 SV=1	5.714	245	26598.8	1	1	1.1.1.2382.28	1	1
245	7.3	sp|P55072|TERA_HUMAN	Transitional endoplasmic reticulum ATPase OS=Homo sapiens OX=9606 GN=VCP PE=1 SV=4	5.707	806	89320.9	4	4	1.1.1.2370.20,1.1.1.2391.21,1.1.1.2542.5,1.1.1.2444.27,1.1.1.2369.25,1.1.1.2386.16	6	6
362	4.2	sp|P50395|GDIB_HUMAN	Rab GDP dissociation inhibitor beta OS=Homo sapiens OX=9606 GN=GDI2 PE=1 SV=2	5.618	445	50662.8	2	1	1.1.1.2401.31	2	1
672	2	sp|P04632|CPNS1_HUMAN	Calpain small subunit 1 OS=Homo sapiens OX=9606 GN=CAPNS1 PE=1 SV=1	5.597	268	28315.6	1	1	1.1.1.2151.15	1	1
192	9.66	sp|Q15393|SF3B3_HUMAN	Splicing factor 3B subunit 3 OS=Homo sapiens OX=9606 GN=SF3B3 PE=1 SV=4	5.588	1217	135576	6	6	1.1.1.2537.26,1.1.1.2376.12,1.1.1.2328.13,1.1.1.2532.25,1.1.1.2429.13,1.1.1.2347.4,1.1.1.2421.27,1.1.1.2398.19	8	8
219	8.15	sp|Q99613|EIF3C_HUMAN;sp|B5ME19|EIFCL_HUMAN	Eukaryotic translation initiation factor 3 subunit C OS=Homo sapiens OX=9606 GN=EIF3C PE=1 SV=1; Eukaryotic translation initiation factor 3 subunit C-like protein OS=Homo sapiens OX=9606 GN=EIF3CL PE=3 SV=1	5.586	913	105343	4	4	1.1.1.2311.29,1.1.1.2432.29,1.1.1.2585.3,1.1.1.2493.9	4	4
477	2.87	sp|Q9NUQ6|SPS2L_HUMAN	SPATS2-like protein OS=Homo sapiens OX=9606 GN=SPATS2L PE=1 SV=2	5.556	558	61728.6	2	2	1.1.1.2170.6,1.1.1.2540.15	2	2
493	2.65	sp|Q9NZI7|UBIP1_HUMAN	Upstream-binding protein 1 OS=Homo sapiens OX=9606 GN=UBP1 PE=1 SV=1	5.556	540	60490.6	2	1	1.1.1.2315.7	3	1
549	2.06	sp|Q9NRX1|PNO1_HUMAN	RNA-binding protein PNO1 OS=Homo sapiens OX=9606 GN=PNO1 PE=1 SV=1	5.556	252	27924	1	1	1.1.1.2524.23,1.1.1.2530.24	2	2
634	2	sp|Q9Y6B6|SAR1B_HUMAN;sp|Q9NR31|SAR1A_HUMAN	GTP-binding protein SAR1b OS=Homo sapiens OX=9606 GN=SAR1B PE=1 SV=1; GTP-binding protein SAR1a OS=Homo sapiens OX=9606 GN=SAR1A PE=1 SV=1	5.556	198	22409.7	1	1	1.1.1.2541.5	1	1
523	2.34	sp|Q9Y6G9|DC1L1_HUMAN	Cytoplasmic dynein 1 light intermediate chain 1 OS=Homo sapiens OX=9606 GN=DYNC1LI1 PE=1 SV=3	5.545	523	56578.7	2	2	1.1.1.2372.15,1.1.1.2293.29	2	2
524	2.33	sp|Q12931|TRAP1_HUMAN	Heat shock protein 75 kDa, mitochondrial OS=Homo sapiens OX=9606 GN=TRAP1 PE=1 SV=3	5.54	704	80109.2	3	3	1.1.1.2498.23,1.1.1.2314.21	5	2
724	1.59	sp|Q96HU8|DIRA2_HUMAN	GTP-binding protein Di-Ras2 OS=Homo sapiens OX=9606 GN=DIRAS2 PE=1 SV=1	5.528	199	22484.8	1	1	1.1.1.2345.7,1.1.1.2340.11	2	2
503	2.55	sp|Q00325|MPCP_HUMAN	Phosphate carrier protein, mitochondrial OS=Homo sapiens OX=9606 GN=SLC25A3 PE=1 SV=2	5.525	362	40094.5	2	2	1.1.1.2629.2,1.1.1.2207.24	2	2
300	5.78	sp|Q9BZE4|NOG1_HUMAN	Nucleolar GTP-binding protein 1 OS=Homo sapiens OX=9606 GN=GTPBP4 PE=1 SV=3	5.521	634	73963.9	3	3	1.1.1.2437.8,1.1.1.2473.19,1.1.1.2396.26	3	3
445	3.27	sp|O75746|CMC1_HUMAN	Calcium-binding mitochondrial carrier protein Aralar1 OS=Homo sapiens OX=9606 GN=SLC25A12 PE=1 SV=2	5.457	678	74761.2	3	3	1.1.1.2339.29,1.1.1.2314.28,1.1.1.2637.2	3	3
697	1.79	sp|P62191|PRS4_HUMAN	26S proteasome regulatory subunit 4 OS=Homo sapiens OX=9606 GN=PSMC1 PE=1 SV=1	5.455	440	49184.1	2	2	1.1.1.2263.25,1.1.1.2344.16	2	2
494	2.65	sp|O00231|PSD11_HUMAN	26S proteasome non-ATPase regulatory subunit 11 OS=Homo sapiens OX=9606 GN=PSMD11 PE=1 SV=3	5.45	422	47463.2	2	2	1.1.1.2418.11,1.1.1.2303.5	2	2
367	4.1	sp|P22234|PUR6_HUMAN	Multifunctional protein ADE2 OS=Homo sapiens OX=9606 GN=PAICS PE=1 SV=3	5.412	425	47078.8	2	2	1.1.1.2383.20,1.1.1.2381.14,1.1.1.2449.26	3	3
342	4.72	sp|P60228|EIF3E_HUMAN	Eukaryotic translation initiation factor 3 subunit E OS=Homo sapiens OX=9606 GN=EIF3E PE=1 SV=1	5.393	445	52220.3	2	2	1.1.1.2211.22,1.1.1.2268.29	2	2
264	6.5	sp|O75534|CSDE1_HUMAN	Cold shock domain-containing protein E1 OS=Homo sapiens OX=9606 GN=CSDE1 PE=1 SV=2	5.388	798	88884.1	3	3	1.1.1.2222.7,1.1.1.2492.26,1.1.1.2179.30,1.1.1.2493.26	4	4
325	5.24	sp|P61221|ABCE1_HUMAN	ATP-binding cassette sub-family E member 1 OS=Homo sapiens OX=9606 GN=ABCE1 PE=1 SV=1	5.342	599	67313.7	3	3	1.1.1.2253.26,1.1.1.2269.16,1.1.1.2388.20	3	3
296	5.92	sp|P49756|RBM25_HUMAN	RNA-binding protein 25 OS=Homo sapiens OX=9606 GN=RBM25 PE=1 SV=3	5.338	843	100184	3	3	1.1.1.2258.2,1.1.1.2495.21,1.1.1.2148.23	3	3
667	2	sp|P21266|GSTM3_HUMAN	Glutathione S-transferase Mu 3 OS=Homo sapiens OX=9606 GN=GSTM3 PE=1 SV=3	5.333	225	26559.3	1	1	1.1.1.2353.29	1	1
466	3.02	sp|P22695|QCR2_HUMAN	Cytochrome b-c1 complex subunit 2, mitochondrial OS=Homo sapiens OX=9606 GN=UQCRC2 PE=1 SV=3	5.298	453	48442.6	2	2	1.1.1.2539.19,1.1.1.2431.25,1.1.1.2436.28	3	3
347	4.46	sp|P11177|ODPB_HUMAN	Pyruvate dehydrogenase E1 component subunit beta, mitochondrial OS=Homo sapiens OX=9606 GN=PDHB PE=1 SV=3	5.292	359	39233.1	2	2	1.1.1.2311.23,1.1.1.2580.2	2	2
277	6.05	sp|Q16630|CPSF6_HUMAN	Cleavage and polyadenylation specificity factor subunit 6 OS=Homo sapiens OX=9606 GN=CPSF6 PE=1 SV=2	5.263	551	59209.3	3	3	1.1.1.2397.21,1.1.1.2292.28,1.1.1.2229.28	3	3
349	4.41	sp|P54578|UBP14_HUMAN	Ubiquitin carboxyl-terminal hydrolase 14 OS=Homo sapiens OX=9606 GN=USP14 PE=1 SV=3	5.263	494	56068.7	2	2	1.1.1.2516.22,1.1.1.2521.22,1.1.1.2526.22,1.1.1.2257.29	4	4
424	3.66	sp|P49591|SYSC_HUMAN	Serine--tRNA ligase, cytoplasmic OS=Homo sapiens OX=9606 GN=SARS PE=1 SV=3	5.253	514	58776.8	2	2	1.1.1.2515.24,1.1.1.2180.31	2	2
746	1.44	sp|O75340|PDCD6_HUMAN	Programmed cell death protein 6 OS=Homo sapiens OX=9606 GN=PDCD6 PE=1 SV=1	5.236	191	21868.3	1	1	1.1.1.2630.10	1	1
474	2.9	sp|Q9BRR6|ADPGK_HUMAN	ADP-dependent glucokinase OS=Homo sapiens OX=9606 GN=ADPGK PE=1 SV=1	5.231	497	54088.3	2	2	1.1.1.2277.9,1.1.1.2165.27	2	2
661	2	sp|P50579|MAP2_HUMAN	Methionine aminopeptidase 2 OS=Homo sapiens OX=9606 GN=METAP2 PE=1 SV=1	5.23	478	52891.1	1	1	1.1.1.2121.13	1	1
505	2.53	sp|O95816|BAG2_HUMAN	BAG family molecular chaperone regulator 2 OS=Homo sapiens OX=9606 GN=BAG2 PE=1 SV=1	5.213	211	23771.7	1	1	1.1.1.2189.27	1	1
346	4.55	sp|Q01844|EWS_HUMAN	RNA-binding protein EWS OS=Homo sapiens OX=9606 GN=EWSR1 PE=1 SV=1	5.183	656	68478.2	2	2	1.1.1.2438.12,1.1.1.2428.15,1.1.1.2433.16,1.1.1.2471.31	4	4
413	3.89	sp|Q9UI10|EI2BD_HUMAN	Translation initiation factor eIF-2B subunit delta OS=Homo sapiens OX=9606 GN=EIF2B4 PE=1 SV=2	5.163	523	57556.7	2	2	1.1.1.2395.30,1.1.1.2336.10	2	2
312	5.56	sp|Q9P0K7|RAI14_HUMAN	Ankycorbin OS=Homo sapiens OX=9606 GN=RAI14 PE=1 SV=2	5.102	980	110040	4	4	1.1.1.2617.9,1.1.1.2591.16,1.1.1.2295.24,1.1.1.2234.25	4	4
265	6.48	sp|Q96I24|FUBP3_HUMAN	Far upstream element-binding protein 3 OS=Homo sapiens OX=9606 GN=FUBP3 PE=1 SV=2	5.07	572	61640.1	3	2	1.1.1.2273.7,1.1.1.2267.9,1.1.1.2284.6,1.1.1.2262.10	5	4
517	2.41	sp|Q86V81|THOC4_HUMAN	THO complex subunit 4 OS=Homo sapiens OX=9606 GN=ALYREF PE=1 SV=3	5.058	257	26887.7	1	1	1.1.1.2632.15	1	1
442	3.3	sp|P30419|NMT1_HUMAN	Glycylpeptide N-tetradecanoyltransferase 1 OS=Homo sapiens OX=9606 GN=NMT1 PE=1 SV=2	5.04	496	56805.9	2	2	1.1.1.2489.23,1.1.1.2494.19	2	2
545	2.07	sp|Q9NR12|PDLI7_HUMAN	PDZ and LIM domain protein 7 OS=Homo sapiens OX=9606 GN=PDLIM7 PE=1 SV=1	5.033	457	49844.3	2	2	1.1.1.2464.25,1.1.1.2422.14	2	2
491	2.68	sp|Q15046|SYK_HUMAN	Lysine--tRNA ligase OS=Homo sapiens OX=9606 GN=KARS PE=1 SV=3	5.025	597	68047.5	2	2	1.1.1.2361.28,1.1.1.2251.16	2	2
519	2.36	sp|Q96EY1|DNJA3_HUMAN	DnaJ homolog subfamily A member 3, mitochondrial OS=Homo sapiens OX=9606 GN=DNAJA3 PE=1 SV=2	5	480	52488.3	2	2	1.1.1.2574.15,1.1.1.2427.22	2	2
274	6.11	sp|P26639|SYTC_HUMAN	Threonine--tRNA ligase, cytoplasmic OS=Homo sapiens OX=9606 GN=TARS PE=1 SV=3	4.979	723	83434.5	3	3	1.1.1.2481.11,1.1.1.2548.4,1.1.1.2604.13,1.1.1.2609.12	4	4
512	2.46	sp|Q13595|TRA2A_HUMAN	Transformer-2 protein homolog alpha OS=Homo sapiens OX=9606 GN=TRA2A PE=1 SV=1	4.965	282	32688.3	1	1	1.1.1.2482.29,1.1.1.2491.29,1.1.1.2486.28	3	3
387	4	sp|Q86XZ4|SPAS2_HUMAN	Spermatogenesis-associated serine-rich protein 2 OS=Homo sapiens OX=9606 GN=SPATS2 PE=1 SV=1	4.954	545	59544.2	2	2	1.1.1.2138.26,1.1.1.2177.25	2	2
246	7.26	sp|Q69YQ0|CYTSA_HUMAN	Cytospin-A OS=Homo sapiens OX=9606 GN=SPECC1L PE=1 SV=2	4.924	1117	124601	4	4	1.1.1.2531.15,1.1.1.2455.30,1.1.1.2269.18,1.1.1.2382.9,1.1.1.2536.11,1.1.1.2460.31,1.1.1.2537.12	7	7
583	2	sp|P31150|GDIA_HUMAN	Rab GDP dissociation inhibitor alpha OS=Homo sapiens OX=9606 GN=GDI1 PE=1 SV=2	4.922	447	50582.3	2	1	1.1.1.2405.27	2	1
472	2.92	sp|Q49A26|GLYR1_HUMAN	Putative oxidoreductase GLYR1 OS=Homo sapiens OX=9606 GN=GLYR1 PE=1 SV=4	4.882	553	60547	2	2	1.1.1.2517.17,1.1.1.2252.10	2	2
285	6	sp|P34932|HSP74_HUMAN	Heat shock 70 kDa protein 4 OS=Homo sapiens OX=9606 GN=HSPA4 PE=1 SV=4	4.881	840	94330.2	3	3	1.1.1.2399.27,1.1.1.2570.20,1.1.1.2568.13,1.1.1.2457.20	4	4
355	4.29	sp|P62995|TRA2B_HUMAN	Transformer-2 protein homolog beta OS=Homo sapiens OX=9606 GN=TRA2B PE=1 SV=1	4.861	288	33665.3	2	2	1.1.1.2148.18,1.1.1.2124.14	2	2
377	4.04	sp|Q9BZF1|OSBL8_HUMAN	Oxysterol-binding protein-related protein 8 OS=Homo sapiens OX=9606 GN=OSBPL8 PE=1 SV=3	4.837	889	101195	3	3	1.1.1.2363.18,1.1.1.2637.11,1.1.1.2554.23	3	3
369	4.08	sp|P48643|TCPE_HUMAN	T-complex protein 1 subunit epsilon OS=Homo sapiens OX=9606 GN=CCT5 PE=1 SV=1	4.806	541	59670.5	2	2	1.1.1.2512.18,1.1.1.2507.14,1.1.1.2481.5	3	3
726	1.57	sp|P35250|RFC2_HUMAN	Replication factor C subunit 2 OS=Homo sapiens OX=9606 GN=RFC2 PE=1 SV=3	4.802	354	39156.9	1	1	1.1.1.2463.28	1	1
637	2	sp|Q9UJZ1|STML2_HUMAN	Stomatin-like protein 2, mitochondrial OS=Homo sapiens OX=9606 GN=STOML2 PE=1 SV=1	4.775	356	38533.6	1	1	1.1.1.2444.29	1	1
333	5.1	sp|Q5JWF2|GNAS1_HUMAN	Guanine nucleotide-binding protein G(s) subunit alpha isoforms XLas OS=Homo sapiens OX=9606 GN=GNAS PE=1 SV=2	4.725	1037	111023	4	3	1.1.1.2422.28,1.1.1.2427.28,1.1.1.2504.10,1.1.1.2196.31	6	4
428	3.51	sp|P09622|DLDH_HUMAN	Dihydrolipoyl dehydrogenase, mitochondrial OS=Homo sapiens OX=9606 GN=DLD PE=1 SV=2	4.715	509	54176.9	2	2	1.1.1.2194.30,1.1.1.2449.15	2	2
587	2	sp|Q15019|SEPT2_HUMAN	Septin-2 OS=Homo sapiens OX=9606 GN=SEPT2 PE=1 SV=1	4.709	361	41487.2	1	1	1.1.1.2623.27	1	1
526	2.28	sp|Q9BR76|COR1B_HUMAN	Coronin-1B OS=Homo sapiens OX=9606 GN=CORO1B PE=1 SV=1	4.703	489	54234.1	2	2	1.1.1.2569.5,1.1.1.2481.23	2	2
430	3.49	sp|P12268|IMDH2_HUMAN	Inosine-5'-monophosphate dehydrogenase 2 OS=Homo sapiens OX=9606 GN=IMPDH2 PE=1 SV=2	4.669	514	55804.5	2	2	1.1.1.2564.3,1.1.1.2316.27	2	2
502	2.55	sp|P06744|G6PI_HUMAN	Glucose-6-phosphate isomerase OS=Homo sapiens OX=9606 GN=GPI PE=1 SV=4	4.659	558	63146.7	2	2	1.1.1.2284.24,1.1.1.2299.21	2	2
553	2.05	sp|P05455|LA_HUMAN	Lupus La protein OS=Homo sapiens OX=9606 GN=SSB PE=1 SV=2	4.657	408	46836.8	1	1	1.1.1.2190.14	1	1
550	2.06	sp|Q9H936|GHC1_HUMAN	Mitochondrial glutamate carrier 1 OS=Homo sapiens OX=9606 GN=SLC25A22 PE=1 SV=1	4.644	323	34469.9	1	1	1.1.1.2444.28	1	1
715	1.66	sp|P62826|RAN_HUMAN	GTP-binding nuclear protein Ran OS=Homo sapiens OX=9606 GN=RAN PE=1 SV=3	4.63	216	24423	1	1	1.1.1.2318.22	1	1
463	3.03	sp|Q8WVV9|HNRLL_HUMAN	Heterogeneous nuclear ribonucleoprotein L-like OS=Homo sapiens OX=9606 GN=HNRNPLL PE=1 SV=1	4.613	542	60082.7	2	2	1.1.1.2397.28,1.1.1.2357.9	2	2
436	3.37	sp|P14625|ENPL_HUMAN	Endoplasmin OS=Homo sapiens OX=9606 GN=HSP90B1 PE=1 SV=1	4.608	803	92468.1	3	2	1.1.1.2483.11,1.1.1.2447.28	3	2
467	3	sp|O43172|PRP4_HUMAN	U4/U6 small nuclear ribonucleoprotein Prp4 OS=Homo sapiens OX=9606 GN=PRPF4 PE=1 SV=2	4.598	522	58448.7	2	2	1.1.1.2195.15,1.1.1.2425.11	2	2
557	2.04	sp|Q1ED39|KNOP1_HUMAN	Lysine-rich nucleolar protein 1 OS=Homo sapiens OX=9606 GN=KNOP1 PE=1 SV=1	4.585	458	51588.7	1	1	1.1.1.2149.30,1.1.1.2150.28	2	2
676	2	sp|O75494|SRS10_HUMAN	Serine/arginine-rich splicing factor 10 OS=Homo sapiens OX=9606 GN=SRSF10 PE=1 SV=1	4.58	262	31300.2	1	1	1.1.1.2408.6	1	1
470	2.92	sp|O94973|AP2A2_HUMAN	AP-2 complex subunit alpha-2 OS=Homo sapiens OX=9606 GN=AP2A2 PE=1 SV=2	4.579	939	103959	4	1	1.1.1.2353.12	4	1
645	2	sp|Q92665|RT31_HUMAN	28S ribosomal protein S31, mitochondrial OS=Homo sapiens OX=9606 GN=MRPS31 PE=1 SV=3	4.557	395	45318.1	1	1	1.1.1.2626.29	1	1
305	5.7	sp|Q13724|MOGS_HUMAN	Mannosyl-oligosaccharide glucosidase OS=Homo sapiens OX=9606 GN=MOGS PE=1 SV=5	4.54	837	91916.9	3	3	1.1.1.2348.16,1.1.1.2244.23,1.1.1.2478.27	3	3
725	1.59	sp|P67775|PP2AA_HUMAN;sp|P62714|PP2AB_HUMAN	Serine/threonine-protein phosphatase 2A catalytic subunit alpha isoform OS=Homo sapiens OX=9606 GN=PPP2CA PE=1 SV=1; Serine/threonine-protein phosphatase 2A catalytic subunit beta isoform OS=Homo sapiens OX=9606 GN=PPP2CB PE=1 SV=1	4.531	309	35593.9	1	1	1.1.1.2587.14,1.1.1.2582.16	2	2
423	3.66	sp|P07237|PDIA1_HUMAN	Protein disulfide-isomerase OS=Homo sapiens OX=9606 GN=P4HB PE=1 SV=3	4.528	508	57115.8	2	2	1.1.1.2276.28,1.1.1.2627.11	2	2
693	1.82	sp|Q15165|PON2_HUMAN	Serum paraoxonase/arylesterase 2 OS=Homo sapiens OX=9606 GN=PON2 PE=1 SV=4	4.52	354	39380.5	1	1	1.1.1.2549.24	1	1
615	2	sp|Q7LGA3|HS2ST_HUMAN	Heparan sulfate 2-O-sulfotransferase 1 OS=Homo sapiens OX=9606 GN=HS2ST1 PE=1 SV=1	4.494	356	41880.9	1	1	1.1.1.2604.17	1	1
427	3.54	sp|Q9HCD5|NCOA5_HUMAN	Nuclear receptor coactivator 5 OS=Homo sapiens OX=9606 GN=NCOA5 PE=1 SV=2	4.491	579	65535.8	2	2	1.1.1.2368.17,1.1.1.2285.19	2	2
570	2.02	sp|O15460|P4HA2_HUMAN	Prolyl 4-hydroxylase subunit alpha-2 OS=Homo sapiens OX=9606 GN=P4HA2 PE=1 SV=1	4.486	535	60901.4	2	2	1.1.1.2469.25,1.1.1.2312.13	2	2
760	1.31	sp|P10644|KAP0_HUMAN	cAMP-dependent protein kinase type I-alpha regulatory subunit OS=Homo sapiens OX=9606 GN=PRKAR1A PE=1 SV=1	4.462	381	42981.3	1	1	1.1.1.2621.20	1	1
426	3.59	sp|Q5JTV8|TOIP1_HUMAN	Torsin-1A-interacting protein 1 OS=Homo sapiens OX=9606 GN=TOR1AIP1 PE=1 SV=2	4.46	583	66247.9	2	2	1.1.1.2462.25,1.1.1.2600.14,1.1.1.2595.7	3	3
641	2	sp|Q9BST9|RTKN_HUMAN	Rhotekin OS=Homo sapiens OX=9606 GN=RTKN PE=1 SV=2	4.44	563	62666.8	1	1	1.1.1.2614.29	1	1
573	2.01	sp|Q9BWF3|RBM4_HUMAN	RNA-binding protein 4 OS=Homo sapiens OX=9606 GN=RBM4 PE=1 SV=1	4.396	364	40313.4	1	1	1.1.1.2357.31	1	1
388	4	sp|O00567|NOP56_HUMAN	Nucleolar protein 56 OS=Homo sapiens OX=9606 GN=NOP56 PE=1 SV=4	4.377	594	66049.3	2	2	1.1.1.2374.24,1.1.1.2259.2	3	2
157	12.36	sp|P46821|MAP1B_HUMAN	Microtubule-associated protein 1B OS=Homo sapiens OX=9606 GN=MAP1B PE=1 SV=2	4.376	2468	270632	7	7	1.1.1.2354.19,1.1.1.2631.21,1.1.1.2356.15,1.1.1.2356.8,1.1.1.2572.5,1.1.1.2295.30,1.1.1.2553.22	7	7
482	2.81	sp|Q9UQB8|BAIP2_HUMAN	Brain-specific angiogenesis inhibitor 1-associated protein 2 OS=Homo sapiens OX=9606 GN=BAIAP2 PE=1 SV=1	4.348	552	60867.1	2	2	1.1.1.2370.27,1.1.1.2466.17	2	2
624	2	sp|Q13148|TADBP_HUMAN	TAR DNA-binding protein 43 OS=Homo sapiens OX=9606 GN=TARDBP PE=1 SV=1	4.348	414	44739.6	1	1	1.1.1.2326.30	1	1
401	4	sp|Q8TF68|ZN384_HUMAN	Zinc finger protein 384 OS=Homo sapiens OX=9606 GN=ZNF384 PE=1 SV=2	4.333	577	63218.7	2	2	1.1.1.2250.25,1.1.1.2328.27	2	2
663	2	sp|P43694|GATA4_HUMAN	Transcription factor GATA-4 OS=Homo sapiens OX=9606 GN=GATA4 PE=1 SV=2	4.299	442	44565	1	1	1.1.1.2177.31	1	1
306	5.64	sp|Q13200|PSMD2_HUMAN	26S proteasome non-ATPase regulatory subunit 2 OS=Homo sapiens OX=9606 GN=PSMD2 PE=1 SV=3	4.295	908	100199	3	3	1.1.1.2443.28,1.1.1.2553.4,1.1.1.2641.8	3	3
244	7.31	sp|Q6PKG0|LARP1_HUMAN	La-related protein 1 OS=Homo sapiens OX=9606 GN=LARP1 PE=1 SV=2	4.288	1096	123510	4	4	1.1.1.2614.5,1.1.1.2302.28,1.1.1.2276.24,1.1.1.2568.15	4	4
489	2.69	sp|Q9Y446|PKP3_HUMAN	Plakophilin-3 OS=Homo sapiens OX=9606 GN=PKP3 PE=1 SV=1	4.266	797	87081.1	2	2	1.1.1.2509.30,1.1.1.2574.21	2	2
460	3.06	sp|Q96FV9|THOC1_HUMAN	THO complex subunit 1 OS=Homo sapiens OX=9606 GN=THOC1 PE=1 SV=1	4.262	657	75665.7	2	2	1.1.1.2593.14,1.1.1.2489.29,1.1.1.2588.10	3	3
139	13.81	sp|Q96N67|DOCK7_HUMAN	Dedicator of cytokinesis protein 7 OS=Homo sapiens OX=9606 GN=DOCK7 PE=1 SV=4	4.252	2140	242558	7	7	1.1.1.2335.22,1.1.1.2334.6,1.1.1.2374.22,1.1.1.2235.20,1.1.1.2307.27,1.1.1.2262.4,1.1.1.2525.14	7	7
559	2.04	sp|O00170|AIP_HUMAN	AH receptor-interacting protein OS=Homo sapiens OX=9606 GN=AIP PE=1 SV=2	4.242	330	37635.7	1	1	1.1.1.2610.12	1	1
610	2	sp|Q8WXX5|DNJC9_HUMAN	DnaJ homolog subfamily C member 9 OS=Homo sapiens OX=9606 GN=DNAJC9 PE=1 SV=1	4.231	260	29909.5	1	1	1.1.1.2616.8	1	1
448	3.24	sp|Q16891|MIC60_HUMAN	MICOS complex subunit MIC60 OS=Homo sapiens OX=9606 GN=IMMT PE=1 SV=1	4.222	758	83677.1	2	2	1.1.1.2584.25,1.1.1.2589.13,1.1.1.2232.11	3	3
337	4.87	sp|Q7Z2W4|ZCCHV_HUMAN	Zinc finger CCCH-type antiviral protein 1 OS=Homo sapiens OX=9606 GN=ZC3HAV1 PE=1 SV=3	4.213	902	101430	3	3	1.1.1.2620.13,1.1.1.2337.31,1.1.1.2263.27	3	3
730	1.54	sp|P83111|LACTB_HUMAN	Serine beta-lactamase-like protein LACTB, mitochondrial OS=Homo sapiens OX=9606 GN=LACTB PE=1 SV=2	4.205	547	60693.1	2	2	1.1.1.2298.24,1.1.1.2272.27	2	2
420	3.72	sp|Q53F19|NCBP3_HUMAN	Nuclear cap-binding protein subunit 3 OS=Homo sapiens OX=9606 GN=NCBP3 PE=1 SV=2	4.194	620	70591.8	2	2	1.1.1.2452.18,1.1.1.2465.17	2	2
678	2	sp|O00487|PSDE_HUMAN	26S proteasome non-ATPase regulatory subunit 14 OS=Homo sapiens OX=9606 GN=PSMD14 PE=1 SV=1	4.194	310	34576.9	1	1	1.1.1.2438.22	1	1
525	2.33	sp|O43670|ZN207_HUMAN	BUB3-interacting and GLEBS motif-containing protein ZNF207 OS=Homo sapiens OX=9606 GN=ZNF207 PE=1 SV=1	4.184	478	50750.3	1	1	1.1.1.2174.26	1	1
232	7.85	sp|P42704|LPPRC_HUMAN	Leucine-rich PPR motif-containing protein, mitochondrial OS=Homo sapiens OX=9606 GN=LRPPRC PE=1 SV=3	4.161	1394	157903	5	5	1.1.1.2248.21,1.1.1.2281.27,1.1.1.2533.14,1.1.1.2402.26	5	4
361	4.2	sp|Q14258|TRI25_HUMAN	E3 ubiquitin/ISG15 ligase TRIM25 OS=Homo sapiens OX=9606 GN=TRIM25 PE=1 SV=2	4.127	630	70972.8	2	2	1.1.1.2247.12,1.1.1.2204.21	2	2
390	4	sp|Q8NF37|PCAT1_HUMAN	Lysophosphatidylcholine acyltransferase 1 OS=Homo sapiens OX=9606 GN=LPCAT1 PE=1 SV=2	4.12	534	59150.7	2	2	1.1.1.2620.16,1.1.1.2548.6	2	2
454	3.18	sp|P04844|RPN2_HUMAN	Dolichyl-diphosphooligosaccharide--protein glycosyltransferase subunit 2 OS=Homo sapiens OX=9606 GN=RPN2 PE=1 SV=3	4.12	631	69283.3	2	2	1.1.1.2578.21,1.1.1.2264.13	2	2
132	14.75	sp|O75369|FLNB_HUMAN	Filamin-B OS=Homo sapiens OX=9606 GN=FLNB PE=1 SV=2	4.112	2602	278162	7	7	1.1.1.2622.28,1.1.1.2231.30,1.1.1.2473.21,1.1.1.2575.18,1.1.1.2267.5,1.1.1.2468.21,1.1.1.2622.25,1.1.1.2393.31	8	8
668	2	sp|P16220|CREB1_HUMAN	Cyclic AMP-responsive element-binding protein 1 OS=Homo sapiens OX=9606 GN=CREB1 PE=1 SV=2	4.106	341	36687.9	1	1	1.1.1.2391.25	1	1
623	2	sp|Q13155|AIMP2_HUMAN	Aminoacyl tRNA synthase complex-interacting multifunctional protein 2 OS=Homo sapiens OX=9606 GN=AIMP2 PE=1 SV=2	4.062	320	35348.5	1	1	1.1.1.2434.25	1	1
593	2	sp|P82933|RT09_HUMAN	28S ribosomal protein S9, mitochondrial OS=Homo sapiens OX=9606 GN=MRPS9 PE=1 SV=2	4.04	396	45834.5	1	1	1.1.1.2393.30	1	1
561	2.02	sp|P51665|PSMD7_HUMAN	26S proteasome non-ATPase regulatory subunit 7 OS=Homo sapiens OX=9606 GN=PSMD7 PE=1 SV=2	4.012	324	37025.2	1	1	1.1.1.2242.28	1	1
411	3.89	sp|P0CG12|CTF8A_HUMAN	Chromosome transmission fidelity protein 8 homolog isoform 2 OS=Homo sapiens OX=9606 GN=CHTF8 PE=1 SV=1	4.008	524	51390.9	2	2	1.1.1.2287.28,1.1.1.2403.4	2	2
653	2	sp|Q12834|CDC20_HUMAN	Cell division cycle protein 20 homolog OS=Homo sapiens OX=9606 GN=CDC20 PE=1 SV=2	4.008	499	54722.2	1	1	1.1.1.2143.17	1	1
596	2	sp|Q9H1Y0|ATG5_HUMAN	Autophagy protein 5 OS=Homo sapiens OX=9606 GN=ATG5 PE=1 SV=2	4	275	32447	1	1	1.1.1.2630.11	1	1
169	11.73	sp|Q9NZM1|MYOF_HUMAN	Myoferlin OS=Homo sapiens OX=9606 GN=MYOF PE=1 SV=1	3.979	2061	234707	6	6	1.1.1.2238.20,1.1.1.2491.30,1.1.1.2273.28,1.1.1.2531.25,1.1.1.2432.13,1.1.1.2526.24,1.1.1.2636.14	7	7
597	2	sp|Q96P63|SPB12_HUMAN	Serpin B12 OS=Homo sapiens OX=9606 GN=SERPINB12 PE=1 SV=1	3.951	405	46276	1	1	1.1.1.2532.24	1	1
642	2	sp|Q99988|GDF15_HUMAN	Growth/differentiation factor 15 OS=Homo sapiens OX=9606 GN=GDF15 PE=1 SV=3	3.896	308	34139.8	1	1	1.1.1.2304.20	1	1
425	3.6	sp|Q53GS9|SNUT2_HUMAN	U4/U6.U5 tri-snRNP-associated protein 2 OS=Homo sapiens OX=9606 GN=USP39 PE=1 SV=2	3.894	565	65380	2	2	1.1.1.2252.27,1.1.1.2388.27	2	2
649	2	sp|Q16698|DECR_HUMAN	2,4-dienoyl-CoA reductase, mitochondrial OS=Homo sapiens OX=9606 GN=DECR1 PE=1 SV=1	3.881	335	36067.4	1	1	1.1.1.2364.16	1	1
638	2	sp|Q9P035|HACD3_HUMAN	Very-long-chain (3R)-3-hydroxyacyl-CoA dehydratase 3 OS=Homo sapiens OX=9606 GN=HACD3 PE=1 SV=2	3.867	362	43159.2	1	1	1.1.1.2346.28	1	1
511	2.48	sp|P37837|TALDO_HUMAN	Transaldolase OS=Homo sapiens OX=9606 GN=TALDO1 PE=1 SV=2	3.858	337	37539.7	1	1	1.1.1.2545.16	1	1
516	2.43	sp|P40926|MDHM_HUMAN	Malate dehydrogenase, mitochondrial OS=Homo sapiens OX=9606 GN=MDH2 PE=1 SV=3	3.846	338	35502.9	1	1	1.1.1.2507.18	1	1
313	5.54	sp|P55884|EIF3B_HUMAN	Eukaryotic translation initiation factor 3 subunit B OS=Homo sapiens OX=9606 GN=EIF3B PE=1 SV=3	3.808	814	92480.9	3	3	1.1.1.2309.6,1.1.1.2616.17,1.1.1.2445.8	3	3
447	3.24	sp|O76031|CLPX_HUMAN	ATP-dependent Clp protease ATP-binding subunit clpX-like, mitochondrial OS=Homo sapiens OX=9606 GN=CLPX PE=1 SV=2	3.791	633	69223.2	2	2	1.1.1.2304.22,1.1.1.2224.24	2	2
666	2	sp|P26368|U2AF2_HUMAN	Splicing factor U2AF 65 kDa subunit OS=Homo sapiens OX=9606 GN=U2AF2 PE=1 SV=4	3.789	475	53500.6	1	1	1.1.1.2452.16,1.1.1.2454.21,1.1.1.2441.19	3	3
745	1.44	sp|P60891|PRPS1_HUMAN;sp|P21108|PRPS3_HUMAN;sp|P11908|PRPS2_HUMAN	Ribose-phosphate pyrophosphokinase 1 OS=Homo sapiens OX=9606 GN=PRPS1 PE=1 SV=2; Ribose-phosphate pyrophosphokinase 3 OS=Homo sapiens OX=9606 GN=PRPS1L1 PE=1 SV=2; Ribose-phosphate pyrophosphokinase 2 OS=Homo sapiens OX=9606 GN=PRPS2 PE=1 SV=2	3.774	318	34833.9	1	1	1.1.1.2569.13,1.1.1.2564.6	2	2
417	3.74	sp|Q9Y608|LRRF2_HUMAN	Leucine-rich repeat flightless-interacting protein 2 OS=Homo sapiens OX=9606 GN=LRRFIP2 PE=1 SV=1	3.745	721	82170.6	2	2	1.1.1.2446.24,1.1.1.2496.26	2	2
752	1.39	sp|P78417|GSTO1_HUMAN	Glutathione S-transferase omega-1 OS=Homo sapiens OX=9606 GN=GSTO1 PE=1 SV=2	3.734	241	27565.6	1	1	1.1.1.2277.12	1	1
385	4	sp|Q9BW19|KIFC1_HUMAN	Kinesin-like protein KIFC1 OS=Homo sapiens OX=9606 GN=KIFC1 PE=1 SV=2	3.715	673	73747	2	2	1.1.1.2494.16,1.1.1.2205.28	2	2
552	2.05	sp|P35998|PRS7_HUMAN	26S proteasome regulatory subunit 7 OS=Homo sapiens OX=9606 GN=PSMC2 PE=1 SV=3	3.695	433	48633.4	1	1	1.1.1.2392.16	1	1
551	2.06	sp|P36542|ATPG_HUMAN	ATP synthase subunit gamma, mitochondrial OS=Homo sapiens OX=9606 GN=ATP5F1C PE=1 SV=1	3.691	298	32995.7	1	1	1.1.1.2402.15	1	1
704	1.74	sp|Q96CN7|ISOC1_HUMAN	Isochorismatase domain-containing protein 1 OS=Homo sapiens OX=9606 GN=ISOC1 PE=1 SV=3	3.691	298	32236.5	1	1	1.1.1.2517.11	1	1
521	2.35	sp|Q8NFW8|NEUA_HUMAN	N-acylneuraminate cytidylyltransferase OS=Homo sapiens OX=9606 GN=CMAS PE=1 SV=2	3.687	434	48378.8	1	1	1.1.1.2161.30	1	1
606	2	sp|Q96EP5|DAZP1_HUMAN	DAZ-associated protein 1 OS=Homo sapiens OX=9606 GN=DAZAP1 PE=1 SV=1	3.686	407	43383.3	1	1	1.1.1.2144.28	1	1
290	6	sp|O95373|IPO7_HUMAN	Importin-7 OS=Homo sapiens OX=9606 GN=IPO7 PE=1 SV=1	3.661	1038	119516	3	3	1.1.1.2570.9,1.1.1.2311.30,1.1.1.2474.26	3	3
577	2.01	sp|Q8NFJ5|RAI3_HUMAN	Retinoic acid-induced protein 3 OS=Homo sapiens OX=9606 GN=GPRC5A PE=1 SV=2	3.641	357	40250.7	1	1	1.1.1.2543.19,1.1.1.2551.17	2	2
617	2	sp|Q52LJ0|FA98B_HUMAN	Protein FAM98B OS=Homo sapiens OX=9606 GN=FAM98B PE=1 SV=1	3.636	330	37190.5	1	1	1.1.1.2256.30	1	1
687	1.89	sp|Q01130|SRSF2_HUMAN	Serine/arginine-rich splicing factor 2 OS=Homo sapiens OX=9606 GN=SRSF2 PE=1 SV=4	3.62	221	25476	1	1	1.1.1.2260.6	1	1
738	1.49	sp|Q96TC7|RMD3_HUMAN	Regulator of microtubule dynamics protein 3 OS=Homo sapiens OX=9606 GN=RMDN3 PE=1 SV=2	3.617	470	52117.7	1	1	1.1.1.2485.26	1	1
530	2.24	sp|Q96N66|MBOA7_HUMAN	Lysophospholipid acyltransferase 7 OS=Homo sapiens OX=9606 GN=MBOAT7 PE=1 SV=2	3.602	472	52764.3	1	1	1.1.1.2162.30	1	1
758	1.34	sp|P27797|CALR_HUMAN	Calreticulin OS=Homo sapiens OX=9606 GN=CALR PE=1 SV=1	3.597	417	48141.2	1	1	1.1.1.2171.8	1	1
435	3.44	sp|P49448|DHE4_HUMAN	Glutamate dehydrogenase 2, mitochondrial OS=Homo sapiens OX=9606 GN=GLUD2 PE=1 SV=2	3.584	558	61433.5	2	2	1.1.1.2390.15,1.1.1.2463.4,1.1.1.2389.15	3	3
469	2.95	sp|P28331|NDUS1_HUMAN	NADH-ubiquinone oxidoreductase 75 kDa subunit, mitochondrial OS=Homo sapiens OX=9606 GN=NDUFS1 PE=1 SV=3	3.576	727	79466.8	2	2	1.1.1.2448.30,1.1.1.2418.12	2	2
748	1.43	sp|P48729|KC1A_HUMAN	Casein kinase I isoform alpha OS=Homo sapiens OX=9606 GN=CSNK1A1 PE=1 SV=2	3.561	337	38914.6	1	1	1.1.1.2365.2	1	1
558	2.04	sp|Q01650|LAT1_HUMAN	Large neutral amino acids transporter small subunit 1 OS=Homo sapiens OX=9606 GN=SLC7A5 PE=1 SV=2	3.55	507	55009.6	1	1	1.1.1.2188.30	1	1
751	1.4	sp|Q12849|GRSF1_HUMAN	G-rich sequence factor 1 OS=Homo sapiens OX=9606 GN=GRSF1 PE=1 SV=3	3.542	480	53125.8	1	1	1.1.1.2614.22	1	1
459	3.1	sp|Q9UG63|ABCF2_HUMAN	ATP-binding cassette sub-family F member 2 OS=Homo sapiens OX=9606 GN=ABCF2 PE=1 SV=2	3.531	623	71289.7	2	2	1.1.1.2536.4,1.1.1.2320.14	2	2
589	2	sp|P52209|6PGD_HUMAN	6-phosphogluconate dehydrogenase, decarboxylating OS=Homo sapiens OX=9606 GN=PGD PE=1 SV=3	3.52	483	53139.6	1	1	1.1.1.2462.26	1	1
422	3.68	sp|P49915|GUAA_HUMAN	GMP synthase [glutamine-hydrolyzing] OS=Homo sapiens OX=9606 GN=GMPS PE=1 SV=1	3.463	693	76714.8	2	2	1.1.1.2536.9,1.1.1.2277.21	2	2
537	2.17	sp|Q96HS1|PGAM5_HUMAN	Serine/threonine-protein phosphatase PGAM5, mitochondrial OS=Homo sapiens OX=9606 GN=PGAM5 PE=1 SV=2	3.46	289	32004.1	1	1	1.1.1.2279.21	1	1
749	1.43	sp|P32322|P5CR1_HUMAN	Pyrroline-5-carboxylate reductase 1, mitochondrial OS=Homo sapiens OX=9606 GN=PYCR1 PE=1 SV=2	3.448	319	33360.3	1	1	1.1.1.2351.2	1	1
185	10	sp|P39060|COIA1_HUMAN	Collagen alpha-1(XVIII) chain OS=Homo sapiens OX=9606 GN=COL18A1 PE=1 SV=5	3.421	1754	178186	5	5	1.1.1.2472.11,1.1.1.2199.15,1.1.1.2266.24,1.1.1.2478.9,1.1.1.2279.8,1.1.1.2332.29	6	6
437	3.36	sp|Q9NXZ2|DDX43_HUMAN	Probable ATP-dependent RNA helicase DDX43 OS=Homo sapiens OX=9606 GN=DDX43 PE=2 SV=2	3.395	648	72843.7	2	2	1.1.1.2397.8,1.1.1.2295.21	2	2
345	4.61	sp|Q8IVT2|MISP_HUMAN	Mitotic interactor and substrate of PLK1 OS=Homo sapiens OX=9606 GN=MISP PE=1 SV=1	3.387	679	75355.9	2	2	1.1.1.2357.28,1.1.1.2318.4	2	2
386	4	sp|Q92945|FUBP2_HUMAN	Far upstream element-binding protein 2 OS=Homo sapiens OX=9606 GN=KHSRP PE=1 SV=4	3.376	711	73115.2	2	2	1.1.1.2379.6,1.1.1.2257.25,1.1.1.2384.8	3	3
696	1.8	sp|Q14558|KPRA_HUMAN	Phosphoribosyl pyrophosphate synthase-associated protein 1 OS=Homo sapiens OX=9606 GN=PRPSAP1 PE=1 SV=2	3.371	356	39393.3	1	1	1.1.1.2625.17	1	1
569	2.02	sp|Q13011|ECH1_HUMAN	Delta(3,5)-Delta(2,4)-dienoyl-CoA isomerase, mitochondrial OS=Homo sapiens OX=9606 GN=ECH1 PE=1 SV=2	3.354	328	35815.8	1	1	1.1.1.2460.21	1	1
603	2	sp|Q9Y2T2|AP3M1_HUMAN	AP-3 complex subunit mu-1 OS=Homo sapiens OX=9606 GN=AP3M1 PE=1 SV=1	3.349	418	46938.8	1	1	1.1.1.2544.26	1	1
706	1.72	sp|P49589|SYCC_HUMAN	Cysteine--tRNA ligase, cytoplasmic OS=Homo sapiens OX=9606 GN=CARS PE=1 SV=3	3.342	748	85472.7	2	2	1.1.1.2270.12,1.1.1.2345.18	2	2
173	10.68	sp|P21333|FLNA_HUMAN	Filamin-A OS=Homo sapiens OX=9606 GN=FLNA PE=1 SV=4	3.325	2647	280738	6	6	1.1.1.2488.26,1.1.1.2483.27,1.1.1.2213.26,1.1.1.2266.31,1.1.1.2628.19,1.1.1.2592.7,1.1.1.2212.30	7	7
731	1.54	sp|P51570|GALK1_HUMAN	Galactokinase OS=Homo sapiens OX=9606 GN=GALK1 PE=1 SV=1	3.316	392	42271.8	1	1	1.1.1.2504.18	1	1
585	2	sp|Q96AE4|FUBP1_HUMAN	Far upstream element-binding protein 1 OS=Homo sapiens OX=9606 GN=FUBP1 PE=1 SV=3	3.261	644	67560.2	2	1	1.1.1.2447.23	2	1
465	3.02	sp|Q9UJS0|CMC2_HUMAN	Calcium-binding mitochondrial carrier protein Aralar2 OS=Homo sapiens OX=9606 GN=SLC25A13 PE=1 SV=2	3.259	675	74174.9	2	2	1.1.1.2489.24,1.1.1.2637.5,1.1.1.2491.26	3	3
554	2.05	sp|O95232|LC7L3_HUMAN	Luc7-like protein 3 OS=Homo sapiens OX=9606 GN=LUC7L3 PE=1 SV=2	3.241	432	51465.7	1	1	1.1.1.2396.27,1.1.1.2391.27	2	2
476	2.88	sp|Q9H7E2|TDRD3_HUMAN	Tudor domain-containing protein 3 OS=Homo sapiens OX=9606 GN=TDRD3 PE=1 SV=1	3.226	651	73184.3	2	2	1.1.1.2470.5,1.1.1.2247.31	2	2
419	3.74	sp|Q658Y4|F91A1_HUMAN	Protein FAM91A1 OS=Homo sapiens OX=9606 GN=FAM91A1 PE=1 SV=3	3.222	838	93908.1	2	2	1.1.1.2582.17,1.1.1.2631.18	2	2
714	1.66	sp|Q9UKF6|CPSF3_HUMAN	Cleavage and polyadenylation specificity factor subunit 3 OS=Homo sapiens OX=9606 GN=CPSF3 PE=1 SV=1	3.216	684	77485.4	2	2	1.1.1.2622.13,1.1.1.2207.4	2	2
707	1.72	sp|P35659|DEK_HUMAN	Protein DEK OS=Homo sapiens OX=9606 GN=DEK PE=1 SV=1	3.2	375	42673.9	1	1	1.1.1.2571.10	1	1
636	2	sp|Q9UNQ2|DIM1_HUMAN	Probable dimethyladenosine transferase OS=Homo sapiens OX=9606 GN=DIMT1 PE=1 SV=1	3.195	313	35236.1	1	1	1.1.1.2374.11	1	1
717	1.66	sp|Q16543|CDC37_HUMAN	Hsp90 co-chaperone Cdc37 OS=Homo sapiens OX=9606 GN=CDC37 PE=1 SV=1	3.175	378	44468	1	1	1.1.1.2428.26	1	1
451	3.21	sp|P02786|TFR1_HUMAN	Transferrin receptor protein 1 OS=Homo sapiens OX=9606 GN=TFRC PE=1 SV=2	3.158	760	84870.7	2	2	1.1.1.2463.25,1.1.1.2293.17	2	2
736	1.49	sp|P27695|APEX1_HUMAN	DNA-(apurinic or apyrimidinic site) lyase OS=Homo sapiens OX=9606 GN=APEX1 PE=1 SV=2	3.145	318	35554.2	1	1	1.1.1.2417.9	1	1
529	2.24	sp|O00410|IPO5_HUMAN	Importin-5 OS=Homo sapiens OX=9606 GN=IPO5 PE=1 SV=4	3.099	1097	123629	3	3	1.1.1.2449.16,1.1.1.2112.2,1.1.1.2369.10	3	3
376	4.04	sp|P46459|NSF_HUMAN	Vesicle-fusing ATPase OS=Homo sapiens OX=9606 GN=NSF PE=1 SV=3	3.091	744	82593.6	2	2	1.1.1.2500.11,1.1.1.2398.24	2	2
508	2.5	sp|Q16576|RBBP7_HUMAN;sp|Q09028|RBBP4_HUMAN	Histone-binding protein RBBP7 OS=Homo sapiens OX=9606 GN=RBBP7 PE=1 SV=1; Histone-binding protein RBBP4 OS=Homo sapiens OX=9606 GN=RBBP4 PE=1 SV=3	3.059	425	47819.7	1	1	1.1.1.2525.17	1	1
629	2	sp|P29401|TKT_HUMAN	Transketolase OS=Homo sapiens OX=9606 GN=TKT PE=1 SV=3	3.05	623	67877	1	1	1.1.1.2538.31	1	1
565	2.02	sp|P24752|THIL_HUMAN	Acetyl-CoA acetyltransferase, mitochondrial OS=Homo sapiens OX=9606 GN=ACAT1 PE=1 SV=1	3.044	427	45199.2	1	1	1.1.1.2277.30	1	1
627	2	sp|P51398|RT29_HUMAN	28S ribosomal protein S29, mitochondrial OS=Homo sapiens OX=9606 GN=DAP3 PE=1 SV=1	3.015	398	45566.1	1	1	1.1.1.2611.12	1	1
450	3.22	sp|Q06210|GFPT1_HUMAN	Glutamine--fructose-6-phosphate aminotransferase [isomerizing] 1 OS=Homo sapiens OX=9606 GN=GFPT1 PE=1 SV=3	3.004	699	78805.8	2	2	1.1.1.2434.27,1.1.1.2341.5	2	2
262	6.62	sp|Q13045|FLII_HUMAN	Protein flightless-1 homolog OS=Homo sapiens OX=9606 GN=FLII PE=1 SV=2	2.994	1269	144750	3	3	1.1.1.2389.22,1.1.1.2394.22,1.1.1.2314.30,1.1.1.2588.11	4	4
542	2.12	sp|P18031|PTN1_HUMAN	Tyrosine-protein phosphatase non-receptor type 1 OS=Homo sapiens OX=9606 GN=PTPN1 PE=1 SV=1	2.989	435	49966.4	1	1	1.1.1.2430.27	1	1
399	4	sp|P02788|TRFL_HUMAN	Lactotransferrin OS=Homo sapiens OX=9606 GN=LTF PE=1 SV=6	2.958	710	78181.2	2	2	1.1.1.2509.17,1.1.1.2326.16	2	2
397	4	sp|P27816|MAP4_HUMAN	Microtubule-associated protein 4 OS=Homo sapiens OX=9606 GN=MAP4 PE=1 SV=3	2.951	1152	121004	2	2	1.1.1.2273.29,1.1.1.2289.10	2	2
727	1.56	sp|Q86W42|THOC6_HUMAN	THO complex subunit 6 homolog OS=Homo sapiens OX=9606 GN=THOC6 PE=1 SV=1	2.933	341	37534.6	1	1	1.1.1.2508.8	1	1
677	2	sp|O15533|TPSN_HUMAN	Tapasin OS=Homo sapiens OX=9606 GN=TAPBP PE=1 SV=1	2.902	448	47625.3	1	1	1.1.1.2234.26	1	1
492	2.68	sp|O60716|CTND1_HUMAN	Catenin delta-1 OS=Homo sapiens OX=9606 GN=CTNND1 PE=1 SV=1	2.893	968	108169	2	2	1.1.1.2395.21,1.1.1.2183.13	2	2
522	2.34	sp|Q9HDC9|APMAP_HUMAN	Adipocyte plasma membrane-associated protein OS=Homo sapiens OX=9606 GN=APMAP PE=1 SV=2	2.885	416	46479.9	1	1	1.1.1.2374.20	1	1
432	3.48	sp|Q99459|CDC5L_HUMAN	Cell division cycle 5-like protein OS=Homo sapiens OX=9606 GN=CDC5L PE=1 SV=2	2.868	802	92249.9	2	2	1.1.1.2547.22,1.1.1.2542.4	2	2
682	1.92	sp|O43293|DAPK3_HUMAN	Death-associated protein kinase 3 OS=Homo sapiens OX=9606 GN=DAPK3 PE=1 SV=1	2.863	454	52535.2	1	1	1.1.1.2343.23	1	1
506	2.52	sp|Q9H0S4|DDX47_HUMAN	Probable ATP-dependent RNA helicase DDX47 OS=Homo sapiens OX=9606 GN=DDX47 PE=1 SV=1	2.857	455	50646.1	1	1	1.1.1.2629.13	1	1
670	2	sp|P11310|ACADM_HUMAN	Medium-chain specific acyl-CoA dehydrogenase, mitochondrial OS=Homo sapiens OX=9606 GN=ACADM PE=1 SV=1	2.85	421	46588	1	1	1.1.1.2395.18	1	1
528	2.25	sp|P08559|ODPA_HUMAN	Pyruvate dehydrogenase E1 component subunit alpha, somatic form, mitochondrial OS=Homo sapiens OX=9606 GN=PDHA1 PE=1 SV=3	2.821	390	43295.3	1	1	1.1.1.2511.23	1	1
680	1.92	sp|Q9H814|PHAX_HUMAN	Phosphorylated adapter RNA export protein OS=Homo sapiens OX=9606 GN=PHAX PE=1 SV=1	2.792	394	44402.2	1	1	1.1.1.2363.22	1	1
710	1.68	sp|Q9NTK5|OLA1_HUMAN	Obg-like ATPase 1 OS=Homo sapiens OX=9606 GN=OLA1 PE=1 SV=2	2.778	396	44743.2	1	1	1.1.1.2493.10,1.1.1.2488.5	2	2
619	2	sp|Q16643|DREB_HUMAN	Drebrin OS=Homo sapiens OX=9606 GN=DBN1 PE=1 SV=4	2.773	649	71428.6	1	1	1.1.1.2232.30	1	1
543	2.1	sp|Q9H4A4|AMPB_HUMAN	Aminopeptidase B OS=Homo sapiens OX=9606 GN=RNPEP PE=1 SV=2	2.769	650	72595.1	1	1	1.1.1.2492.30	1	1
635	2	sp|Q9Y285|SYFA_HUMAN	Phenylalanine--tRNA ligase alpha subunit OS=Homo sapiens OX=9606 GN=FARSA PE=1 SV=3	2.756	508	57563.2	1	1	1.1.1.2178.28	1	1
595	2	sp|Q9NRG9|AAAS_HUMAN	Aladin OS=Homo sapiens OX=9606 GN=AAAS PE=1 SV=1	2.747	546	59573.6	1	1	1.1.1.2536.20	1	1
681	1.92	sp|Q9UN37|VPS4A_HUMAN	Vacuolar protein sorting-associated protein 4A OS=Homo sapiens OX=9606 GN=VPS4A PE=1 SV=1	2.746	437	48897.5	1	1	1.1.1.2570.7	1	1
631	2	sp|O60749|SNX2_HUMAN	Sorting nexin-2 OS=Homo sapiens OX=9606 GN=SNX2 PE=1 SV=2	2.697	519	58470.5	1	1	1.1.1.2418.22	1	1
613	2	sp|Q8IYS2|K2013_HUMAN	Uncharacterized protein KIAA2013 OS=Homo sapiens OX=9606 GN=KIAA2013 PE=1 SV=1	2.681	634	69156.6	1	1	1.1.1.2284.30	1	1
616	2	sp|Q6SJ96|TBPL2_HUMAN	TATA box-binding protein-like protein 2 OS=Homo sapiens OX=9606 GN=TBPL2 PE=2 SV=1	2.667	375	41524	1	1	1.1.1.2311.8	1	1
755	1.36	sp|P53350|PLK1_HUMAN	Serine/threonine-protein kinase PLK1 OS=Homo sapiens OX=9606 GN=PLK1 PE=1 SV=1	2.653	603	68254	1	1	1.1.1.2494.30	1	1
632	2	sp|O60701|UGDH_HUMAN	UDP-glucose 6-dehydrogenase OS=Homo sapiens OX=9606 GN=UGDH PE=1 SV=1	2.632	494	55023.5	1	1	1.1.1.2203.23	1	1
412	3.89	sp|Q8ND30|LIPB2_HUMAN	Liprin-beta-2 OS=Homo sapiens OX=9606 GN=PPFIBP2 PE=1 SV=3	2.626	876	98542.8	2	2	1.1.1.2624.15,1.1.1.2529.17,1.1.1.2524.17	3	3
669	2	sp|P13674|P4HA1_HUMAN	Prolyl 4-hydroxylase subunit alpha-1 OS=Homo sapiens OX=9606 GN=P4HA1 PE=1 SV=2	2.622	534	61048.8	1	1	1.1.1.2508.24	1	1
594	2	sp|P23588|IF4B_HUMAN	Eukaryotic translation initiation factor 4B OS=Homo sapiens OX=9606 GN=EIF4B PE=1 SV=2	2.619	611	69150.4	1	1	1.1.1.2251.12	1	1
675	2	sp|O94919|ENDD1_HUMAN	Endonuclease domain-containing 1 protein OS=Homo sapiens OX=9606 GN=ENDOD1 PE=1 SV=2	2.6	500	55016.1	1	1	1.1.1.2481.27	1	1
651	2	sp|Q13610|PWP1_HUMAN	Periodic tryptophan protein 1 homolog OS=Homo sapiens OX=9606 GN=PWP1 PE=1 SV=1	2.595	501	55827.3	1	1	1.1.1.2240.29	1	1
452	3.2	sp|Q9H2U1|DHX36_HUMAN	ATP-dependent DNA/RNA helicase DHX36 OS=Homo sapiens OX=9606 GN=DHX36 PE=1 SV=2	2.579	1008	114759	3	3	1.1.1.2288.28,1.1.1.2629.4	4	2
605	2	sp|Q9NY93|DDX56_HUMAN	Probable ATP-dependent RNA helicase DDX56 OS=Homo sapiens OX=9606 GN=DDX56 PE=1 SV=1	2.559	547	61588.9	1	1	1.1.1.2177.27	1	1
732	1.53	sp|P41252|SYIC_HUMAN	Isoleucine--tRNA ligase, cytoplasmic OS=Homo sapiens OX=9606 GN=IARS PE=1 SV=2	2.536	1262	144497	3	3	1.1.1.2367.24,1.1.1.2574.3,1.1.1.2485.12	3	3
531	2.21	sp|Q9H0H5|RGAP1_HUMAN	Rac GTPase-activating protein 1 OS=Homo sapiens OX=9606 GN=RACGAP1 PE=1 SV=1	2.532	632	71025.9	1	1	1.1.1.2266.30	1	1
410	3.93	sp|P07814|SYEP_HUMAN	Bifunctional glutamate/proline--tRNA ligase OS=Homo sapiens OX=9606 GN=EPRS PE=1 SV=5	2.513	1512	170590	3	3	1.1.1.2408.28,1.1.1.2489.25,1.1.1.2326.18	3	3
513	2.45	sp|Q9H074|PAIP1_HUMAN	Polyadenylate-binding protein-interacting protein 1 OS=Homo sapiens OX=9606 GN=PAIP1 PE=1 SV=1	2.505	479	53524.2	1	1	1.1.1.2273.22	1	1
711	1.68	sp|Q9BZZ5|API5_HUMAN	Apoptosis inhibitor 5 OS=Homo sapiens OX=9606 GN=API5 PE=1 SV=3	2.481	524	59004.1	1	1	1.1.1.2455.23	1	1
761	1.3	sp|P35249|RFC4_HUMAN	Replication factor C subunit 4 OS=Homo sapiens OX=9606 GN=RFC4 PE=1 SV=2	2.479	363	39681.3	1	1	1.1.1.2629.6	1	1
490	2.69	sp|P22102|PUR2_HUMAN	Trifunctional purine biosynthetic protein adenosine-3 OS=Homo sapiens OX=9606 GN=GART PE=1 SV=1	2.475	1010	107766	2	2	1.1.1.2182.29,1.1.1.2376.8	2	2
673	2	sp|P04040|CATA_HUMAN	Catalase OS=Homo sapiens OX=9606 GN=CAT PE=1 SV=3	2.467	527	59755.8	1	1	1.1.1.2190.28	1	1
609	2	sp|Q92769|HDAC2_HUMAN;sp|Q13547|HDAC1_HUMAN	Histone deacetylase 2 OS=Homo sapiens OX=9606 GN=HDAC2 PE=1 SV=2; Histone deacetylase 1 OS=Homo sapiens OX=9606 GN=HDAC1 PE=1 SV=1	2.459	488	55363.9	1	1	1.1.1.2436.22,1.1.1.2441.24	2	2
601	2	sp|O75439|MPPB_HUMAN	Mitochondrial-processing peptidase subunit beta OS=Homo sapiens OX=9606 GN=PMPCB PE=1 SV=2	2.454	489	54365.6	1	1	1.1.1.2202.27	1	1
695	1.8	sp|Q96JJ7|TMX3_HUMAN	Protein disulfide-isomerase TMX3 OS=Homo sapiens OX=9606 GN=TMX3 PE=1 SV=2	2.423	454	51871.6	1	1	1.1.1.2229.4	1	1
688	1.87	sp|Q13557|KCC2D_HUMAN	Calcium/calmodulin-dependent protein kinase type II subunit delta OS=Homo sapiens OX=9606 GN=CAMK2D PE=1 SV=3	2.405	499	56368.9	1	1	1.1.1.2454.22	1	1
379	4.01	sp|Q15424|SAFB1_HUMAN	Scaffold attachment factor B1 OS=Homo sapiens OX=9606 GN=SAFB PE=1 SV=4	2.404	915	102641	2	2	1.1.1.2507.13,1.1.1.2345.14	2	2
674	2	sp|O95394|AGM1_HUMAN	Phosphoacetylglucosamine mutase OS=Homo sapiens OX=9606 GN=PGM3 PE=1 SV=1	2.399	542	59851.5	1	1	1.1.1.2199.6	1	1
600	2	sp|P31948|STIP1_HUMAN	Stress-induced-phosphoprotein 1 OS=Homo sapiens OX=9606 GN=STIP1 PE=1 SV=1	2.394	543	62638.7	1	1	1.1.1.2542.22	1	1
716	1.66	sp|Q9UNM6|PSD13_HUMAN	26S proteasome non-ATPase regulatory subunit 13 OS=Homo sapiens OX=9606 GN=PSMD13 PE=1 SV=2	2.394	376	42945.2	1	1	1.1.1.2403.11	1	1
643	2	sp|Q96KP4|CNDP2_HUMAN	Cytosolic non-specific dipeptidase OS=Homo sapiens OX=9606 GN=CNDP2 PE=1 SV=2	2.316	475	52878.1	1	1	1.1.1.2443.18	1	1
625	2	sp|Q08188|TGM3_HUMAN	Protein-glutamine gamma-glutamyltransferase E OS=Homo sapiens OX=9606 GN=TGM3 PE=1 SV=4	2.309	693	76631.3	1	1	1.1.1.2523.24,1.1.1.2518.22	2	2
540	2.14	sp|P08621|RU17_HUMAN	U1 small nuclear ribonucleoprotein 70 kDa OS=Homo sapiens OX=9606 GN=SNRNP70 PE=1 SV=2	2.288	437	51556.2	1	1	1.1.1.2296.18	1	1
488	2.69	sp|Q9H4M9|EHD1_HUMAN	EH domain-containing protein 1 OS=Homo sapiens OX=9606 GN=EHD1 PE=1 SV=2	2.247	534	60626.4	1	1	1.1.1.2438.25	1	1
611	2	sp|Q8WV24|PHLA1_HUMAN	Pleckstrin homology-like domain family A member 1 OS=Homo sapiens OX=9606 GN=PHLDA1 PE=1 SV=4	2.244	401	45016.1	1	1	1.1.1.2628.5	1	1
501	2.56	sp|P05121|PAI1_HUMAN	Plasminogen activator inhibitor 1 OS=Homo sapiens OX=9606 GN=SERPINE1 PE=1 SV=1	2.239	402	45059.7	1	1	1.1.1.2268.14	1	1
614	2	sp|Q8IXQ5|KLHL7_HUMAN	Kelch-like protein 7 OS=Homo sapiens OX=9606 GN=KLHL7 PE=1 SV=2	2.218	586	65991.2	1	1	1.1.1.2335.25	1	1
612	2	sp|Q8N556|AFAP1_HUMAN	Actin filament-associated protein 1 OS=Homo sapiens OX=9606 GN=AFAP1 PE=1 SV=2	2.192	730	80724.2	1	1	1.1.1.2459.29	1	1
588	2	sp|Q96SB4|SRPK1_HUMAN	SRSF protein kinase 1 OS=Homo sapiens OX=9606 GN=SRPK1 PE=1 SV=2	2.137	655	74324.3	1	1	1.1.1.2570.18	1	1
576	2.01	sp|Q9Y223|GLCNE_HUMAN	Bifunctional UDP-N-acetylglucosamine 2-epimerase/N-acetylmannosamine kinase OS=Homo sapiens OX=9606 GN=GNE PE=1 SV=1	2.078	722	79273.9	1	1	1.1.1.2586.12	1	1
574	2.01	sp|Q9Y3Z3|SAMH1_HUMAN	Deoxynucleoside triphosphate triphosphohydrolase SAMHD1 OS=Homo sapiens OX=9606 GN=SAMHD1 PE=1 SV=2	2.077	626	72199.9	1	1	1.1.1.2190.29	1	1
602	2	sp|O60508|PRP17_HUMAN	Pre-mRNA-processing factor 17 OS=Homo sapiens OX=9606 GN=CDC40 PE=1 SV=1	2.073	579	65520.8	1	1	1.1.1.2292.29	1	1
729	1.55	sp|Q16181|SEPT7_HUMAN	Septin-7 OS=Homo sapiens OX=9606 GN=SEPT7 PE=1 SV=2	2.059	437	50679.7	1	1	1.1.1.2553.2,1.1.1.2520.3	2	2
608	2	sp|Q92879|CELF1_HUMAN	CUGBP Elav-like family member 1 OS=Homo sapiens OX=9606 GN=CELF1 PE=1 SV=2	2.058	486	52062.8	1	1	1.1.1.2394.13	1	1
723	1.59	sp|Q9NUL7|DDX28_HUMAN	Probable ATP-dependent RNA helicase DDX28 OS=Homo sapiens OX=9606 GN=DDX28 PE=1 SV=2	2.037	540	59580.6	1	1	1.1.1.2469.10	1	1
509	2.49	sp|Q9BVP2|GNL3_HUMAN	Guanine nucleotide-binding protein-like 3 OS=Homo sapiens OX=9606 GN=GNL3 PE=1 SV=2	2.004	549	61992.7	1	1	1.1.1.2470.11	1	1
514	2.43	sp|Q8NHQ9|DDX55_HUMAN	ATP-dependent RNA helicase DDX55 OS=Homo sapiens OX=9606 GN=DDX55 PE=1 SV=3	2	600	68546.3	1	1	1.1.1.2359.21	1	1
650	2	sp|Q14684|RRP1B_HUMAN	Ribosomal RNA processing protein 1 homolog B OS=Homo sapiens OX=9606 GN=RRP1B PE=1 SV=3	1.979	758	84426.9	1	1	1.1.1.2409.28	1	1
456	3.17	sp|P55060|XPO2_HUMAN	Exportin-2 OS=Homo sapiens OX=9606 GN=CSE1L PE=1 SV=3	1.957	971	110416	2	2	1.1.1.2401.3,1.1.1.2396.14	2	2
685	1.89	sp|Q969V3|NCLN_HUMAN	Nicalin OS=Homo sapiens OX=9606 GN=NCLN PE=1 SV=2	1.954	563	62973.8	1	1	1.1.1.2488.28	1	1
599	2	sp|Q13618|CUL3_HUMAN	Cullin-3 OS=Homo sapiens OX=9606 GN=CUL3 PE=1 SV=2	1.953	768	88929.6	1	1	1.1.1.2420.28	1	1
620	2	sp|Q14974|IMB1_HUMAN	Importin subunit beta-1 OS=Homo sapiens OX=9606 GN=KPNB1 PE=1 SV=2	1.941	876	97169.2	1	1	1.1.1.2148.22	1	1
575	2.01	sp|Q9H981|ARP8_HUMAN	Actin-related protein 8 OS=Homo sapiens OX=9606 GN=ACTR8 PE=1 SV=2	1.923	624	70483.1	1	1	1.1.1.2305.17	1	1
471	2.92	sp|P42285|MTREX_HUMAN	Exosome RNA helicase MTR4 OS=Homo sapiens OX=9606 GN=MTREX PE=1 SV=3	1.919	1042	117804	2	2	1.1.1.2299.17,1.1.1.2618.7	2	2
740	1.47	sp|Q14814|MEF2D_HUMAN	Myocyte-specific enhancer factor 2D OS=Homo sapiens OX=9606 GN=MEF2D PE=1 SV=1	1.919	521	55937.4	1	1	1.1.1.2400.13	1	1
604	2	sp|Q9P2I0|CPSF2_HUMAN	Cleavage and polyadenylation specificity factor subunit 2 OS=Homo sapiens OX=9606 GN=CPSF2 PE=1 SV=2	1.918	782	88485.9	1	1	1.1.1.2447.31	1	1
499	2.57	sp|Q9Y2X3|NOP58_HUMAN	Nucleolar protein 58 OS=Homo sapiens OX=9606 GN=NOP58 PE=1 SV=1	1.89	529	59577.6	1	1	1.1.1.2421.21,1.1.1.2420.22	2	2
743	1.45	sp|Q9BZI7|REN3B_HUMAN	Regulator of nonsense transcripts 3B OS=Homo sapiens OX=9606 GN=UPF3B PE=1 SV=1	1.863	483	57761.6	1	1	1.1.1.2502.14	1	1
453	3.2	sp|P13667|PDIA4_HUMAN	Protein disulfide-isomerase A4 OS=Homo sapiens OX=9606 GN=PDIA4 PE=1 SV=2	1.86	645	72931.9	1	1	1.1.1.2274.19	1	1
483	2.81	sp|O95831|AIFM1_HUMAN	Apoptosis-inducing factor 1, mitochondrial OS=Homo sapiens OX=9606 GN=AIFM1 PE=1 SV=1	1.794	613	66900.1	1	1	1.1.1.2274.18	1	1
498	2.57	sp|Q9NVP1|DDX18_HUMAN	ATP-dependent RNA helicase DDX18 OS=Homo sapiens OX=9606 GN=DDX18 PE=1 SV=2	1.791	670	75406.3	1	1	1.1.1.2498.14,1.1.1.2387.15,1.1.1.2493.17	3	3
572	2.01	sp|P78332|RBM6_HUMAN	RNA-binding protein 6 OS=Homo sapiens OX=9606 GN=RBM6 PE=1 SV=5	1.781	1123	128643	1	1	1.1.1.2216.23	1	1
515	2.43	sp|Q14145|KEAP1_HUMAN	Kelch-like ECH-associated protein 1 OS=Homo sapiens OX=9606 GN=KEAP1 PE=1 SV=2	1.763	624	69665.8	1	1	1.1.1.2339.12	1	1
598	2	sp|Q92615|LAR4B_HUMAN	La-related protein 4B OS=Homo sapiens OX=9606 GN=LARP4B PE=1 SV=3	1.762	738	80551.2	1	1	1.1.1.2260.29	1	1
504	2.55	sp|Q1KMD3|HNRL2_HUMAN	Heterogeneous nuclear ribonucleoprotein U-like protein 2 OS=Homo sapiens OX=9606 GN=HNRNPUL2 PE=1 SV=1	1.74	747	85104.2	1	1	1.1.1.2437.25,1.1.1.2438.27	2	2
547	2.07	sp|Q96T37|RBM15_HUMAN	RNA-binding protein 15 OS=Homo sapiens OX=9606 GN=RBM15 PE=1 SV=2	1.74	977	107187	1	1	1.1.1.2509.29	1	1
686	1.89	sp|O00505|IMA4_HUMAN	Importin subunit alpha-4 OS=Homo sapiens OX=9606 GN=KPNA3 PE=1 SV=2	1.727	521	57810.4	1	1	1.1.1.2563.2	1	1
654	2	sp|Q12797|ASPH_HUMAN	Aspartyl/asparaginyl beta-hydroxylase OS=Homo sapiens OX=9606 GN=ASPH PE=1 SV=3	1.715	758	85862.1	1	1	1.1.1.2402.22	1	1
705	1.72	sp|Q9NTJ5|SAC1_HUMAN	Phosphatidylinositide phosphatase SAC1 OS=Homo sapiens OX=9606 GN=SACM1L PE=1 SV=2	1.704	587	66966.4	1	1	1.1.1.2461.12	1	1
713	1.66	sp|P49757|NUMB_HUMAN	Protein numb homolog OS=Homo sapiens OX=9606 GN=NUMB PE=1 SV=2	1.69	651	70803.3	1	1	1.1.1.2540.11	1	1
691	1.83	sp|Q8TAT6|NPL4_HUMAN	Nuclear protein localization protein 4 homolog OS=Homo sapiens OX=9606 GN=NPLOC4 PE=1 SV=3	1.645	608	68119.7	1	1	1.1.1.2361.16	1	1
628	2	sp|P38606|VATA_HUMAN	V-type proton ATPase catalytic subunit A OS=Homo sapiens OX=9606 GN=ATP6V1A PE=1 SV=2	1.621	617	68303.5	1	1	1.1.1.2441.20	1	1
652	2	sp|Q13123|RED_HUMAN	Protein Red OS=Homo sapiens OX=9606 GN=IK PE=1 SV=3	1.616	557	65601.7	1	1	1.1.1.2591.5,1.1.1.2586.4	2	2
692	1.82	sp|Q8N1F7|NUP93_HUMAN	Nuclear pore complex protein Nup93 OS=Homo sapiens OX=9606 GN=NUP93 PE=1 SV=2	1.587	819	93487.4	1	1	1.1.1.2374.25	1	1
733	1.52	sp|Q96KR1|ZFR_HUMAN	Zinc finger RNA-binding protein OS=Homo sapiens OX=9606 GN=ZFR PE=1 SV=2	1.583	1074	117011	1	1	1.1.1.2148.27	1	1
722	1.59	sp|P18887|XRCC1_HUMAN	DNA repair protein XRCC1 OS=Homo sapiens OX=9606 GN=XRCC1 PE=1 SV=2	1.58	633	69475.9	1	1	1.1.1.2627.7	1	1
753	1.38	sp|Q9H5Z1|DHX35_HUMAN	Probable ATP-dependent RNA helicase DHX35 OS=Homo sapiens OX=9606 GN=DHX35 PE=1 SV=2	1.565	703	78909.6	1	1	1.1.1.2573.8	1	1
734	1.49	sp|O00139|KIF2A_HUMAN	Kinesin-like protein KIF2A OS=Homo sapiens OX=9606 GN=KIF2A PE=1 SV=3	1.558	706	79953.9	1	1	1.1.1.2619.9	1	1
562	2.02	sp|Q08945|SSRP1_HUMAN	FACT complex subunit SSRP1 OS=Homo sapiens OX=9606 GN=SSRP1 PE=1 SV=1	1.551	709	81074.2	1	1	1.1.1.2467.16	1	1
744	1.44	sp|Q96MU7|YTDC1_HUMAN	YTH domain-containing protein 1 OS=Homo sapiens OX=9606 GN=YTHDC1 PE=1 SV=3	1.513	727	84699.7	1	1	1.1.1.2415.8	1	1
742	1.46	sp|Q9NYL2|M3K20_HUMAN	Mitogen-activated protein kinase kinase kinase 20 OS=Homo sapiens OX=9606 GN=MAP3K20 PE=1 SV=3	1.5	800	91154.3	1	1	1.1.1.2216.7	1	1
389	4	sp|P49750|YLPM1_HUMAN	YLP motif-containing protein 1 OS=Homo sapiens OX=9606 GN=YLPM1 PE=1 SV=4	1.491	2146	241644	2	2	1.1.1.2354.18,1.1.1.2158.30	2	2
592	2	sp|Q9BVQ7|SPA5L_HUMAN	Spermatogenesis-associated protein 5-like protein 1 OS=Homo sapiens OX=9606 GN=SPATA5L1 PE=1 SV=2	1.461	753	80709.3	1	1	1.1.1.2519.9	1	1
720	1.62	sp|Q9H2K8|TAOK3_HUMAN	Serine/threonine-protein kinase TAO3 OS=Homo sapiens OX=9606 GN=TAOK3 PE=1 SV=2	1.448	898	105405	1	1	1.1.1.2359.25	1	1
536	2.17	sp|P16615|AT2A2_HUMAN	Sarcoplasmic/endoplasmic reticulum calcium ATPase 2 OS=Homo sapiens OX=9606 GN=ATP2A2 PE=1 SV=1	1.44	1042	114756	1	1	1.1.1.2532.21	1	1
330	5.13	sp|P49327|FAS_HUMAN	Fatty acid synthase OS=Homo sapiens OX=9606 GN=FASN PE=1 SV=3	1.434	2511	273424	3	3	1.1.1.2252.18,1.1.1.2388.24,1.1.1.2443.26	3	3
646	2	sp|Q7Z6L1|TCPR1_HUMAN	Tectonin beta-propeller repeat-containing protein 1 OS=Homo sapiens OX=9606 GN=TECPR1 PE=1 SV=1	1.373	1165	129695	1	1	1.1.1.2153.31	1	1
648	2	sp|Q2NL82|TSR1_HUMAN	Pre-rRNA-processing protein TSR1 homolog OS=Homo sapiens OX=9606 GN=TSR1 PE=1 SV=1	1.368	804	91809.5	1	1	1.1.1.2538.17	1	1
698	1.78	sp|P49588|SYAC_HUMAN	Alanine--tRNA ligase, cytoplasmic OS=Homo sapiens OX=9606 GN=AARS PE=1 SV=2	1.343	968	106810	1	1	1.1.1.2252.26	1	1
487	2.71	sp|Q9UNF1|MAGD2_HUMAN	Melanoma-associated antigen D2 OS=Homo sapiens OX=9606 GN=MAGED2 PE=1 SV=2	1.32	606	64953.5	1	1	1.1.1.2481.3	1	1
480	2.83	sp|O95425|SVIL_HUMAN	Supervillin OS=Homo sapiens OX=9606 GN=SVIL PE=1 SV=2	1.31	2214	247744	2	2	1.1.1.2436.30,1.1.1.2503.28	2	2
684	1.9	sp|Q8IXT5|RB12B_HUMAN	RNA-binding protein 12B OS=Homo sapiens OX=9606 GN=RBM12B PE=1 SV=2	1.299	1001	118102	1	1	1.1.1.2220.16	1	1
591	2	sp|Q9NSY1|BMP2K_HUMAN	BMP-2-inducible protein kinase OS=Homo sapiens OX=9606 GN=BMP2K PE=1 SV=2	1.292	1161	129171	1	1	1.1.1.2338.30	1	1
756	1.36	sp|O95985|TOP3B_HUMAN	DNA topoisomerase 3-beta-1 OS=Homo sapiens OX=9606 GN=TOP3B PE=1 SV=1	1.276	862	96661.2	1	1	1.1.1.2386.20	1	1
590	2	sp|O94906|PRP6_HUMAN	Pre-mRNA-processing factor 6 OS=Homo sapiens OX=9606 GN=PRPF6 PE=1 SV=1	1.275	941	106924	1	1	1.1.1.2227.26	1	1
556	2.04	sp|Q8WUM4|PDC6I_HUMAN	Programmed cell death 6-interacting protein OS=Homo sapiens OX=9606 GN=PDCD6IP PE=1 SV=1	1.267	868	96022.3	1	1	1.1.1.2355.23	1	1
534	2.18	sp|Q9Y4W6|AFG32_HUMAN	AFG3-like protein 2 OS=Homo sapiens OX=9606 GN=AFG3L2 PE=1 SV=2	1.255	797	88583	1	1	1.1.1.2502.13	1	1
548	2.06	sp|P22314|UBA1_HUMAN	Ubiquitin-like modifier-activating enzyme 1 OS=Homo sapiens OX=9606 GN=UBA1 PE=1 SV=3	1.229	1058	117848	1	1	1.1.1.2329.26	1	1
741	1.47	sp|Q13492|PICAL_HUMAN	Phosphatidylinositol-binding clathrin assembly protein OS=Homo sapiens OX=9606 GN=PICALM PE=1 SV=2	1.227	652	70753.9	1	1	1.1.1.2317.9	1	1
700	1.74	sp|Q7KZF4|SND1_HUMAN	Staphylococcal nuclease domain-containing protein 1 OS=Homo sapiens OX=9606 GN=SND1 PE=1 SV=1	1.209	910	101996	1	1	1.1.1.2340.17	1	1
533	2.19	sp|P46940|IQGA1_HUMAN	Ras GTPase-activating-like protein IQGAP1 OS=Homo sapiens OX=9606 GN=IQGAP1 PE=1 SV=1	1.207	1657	189250	2	2	1.1.1.2353.28,1.1.1.2358.4	2	2
518	2.39	sp|P26640|SYVC_HUMAN	Valine--tRNA ligase OS=Homo sapiens OX=9606 GN=VARS PE=1 SV=4	1.187	1264	140475	1	1	1.1.1.2489.21	1	1
414	3.88	sp|P53621|COPA_HUMAN	Coatomer subunit alpha OS=Homo sapiens OX=9606 GN=COPA PE=1 SV=2	1.144	1224	138345	1	1	1.1.1.2445.25	1	1
689	1.86	sp|P17655|CAN2_HUMAN	Calpain-2 catalytic subunit OS=Homo sapiens OX=9606 GN=CAPN2 PE=1 SV=6	1.143	700	79994.5	1	1	1.1.1.2370.6	1	1
566	2.02	sp|O14980|XPO1_HUMAN	Exportin-1 OS=Homo sapiens OX=9606 GN=XPO1 PE=1 SV=1	1.12	1071	123385	1	1	1.1.1.2280.26	1	1
621	2	sp|Q14966|ZN638_HUMAN	Zinc finger protein 638 OS=Homo sapiens OX=9606 GN=ZNF638 PE=1 SV=2	1.112	1978	220623	1	1	1.1.1.2294.30	1	1
555	2.04	sp|P56192|SYMC_HUMAN	Methionine--tRNA ligase, cytoplasmic OS=Homo sapiens OX=9606 GN=MARS PE=1 SV=2	1.111	900	101115	1	1	1.1.1.2256.21	1	1
568	2.02	sp|Q9NQC3|RTN4_HUMAN	Reticulon-4 OS=Homo sapiens OX=9606 GN=RTN4 PE=1 SV=2	1.091	1192	129930	1	1	1.1.1.2298.20,1.1.1.2297.21,1.1.1.2302.26	3	3
737	1.49	sp|Q9BSJ8|ESYT1_HUMAN	Extended synaptotagmin-1 OS=Homo sapiens OX=9606 GN=ESYT1 PE=1 SV=1	1.087	1104	122855	1	1	1.1.1.2341.27	1	1
484	2.78	sp|Q9UQ35|SRRM2_HUMAN	Serine/arginine repetitive matrix protein 2 OS=Homo sapiens OX=9606 GN=SRRM2 PE=1 SV=2	1.017	2752	299611	2	2	1.1.1.2298.22,1.1.1.2425.24	2	2
431	3.48	sp|Q01082|SPTB2_HUMAN	Spectrin beta chain, non-erythrocytic 1 OS=Homo sapiens OX=9606 GN=SPTBN1 PE=1 SV=2	1.015	2364	274607	2	2	1.1.1.2633.11,1.1.1.2256.25	2	2
563	2.02	sp|Q6P158|DHX57_HUMAN	Putative ATP-dependent RNA helicase DHX57 OS=Homo sapiens OX=9606 GN=DHX57 PE=1 SV=2	1.01	1386	155603	1	1	1.1.1.2585.11	1	1
473	2.91	sp|Q9Y490|TLN1_HUMAN	Talin-1 OS=Homo sapiens OX=9606 GN=TLN1 PE=1 SV=3	0.9839	2541	269764	2	2	1.1.1.2426.15,1.1.1.2373.25	2	2
560	2.03	sp|O75643|U520_HUMAN	U5 small nuclear ribonucleoprotein 200 kDa helicase OS=Homo sapiens OX=9606 GN=SNRNP200 PE=1 SV=2	0.9831	2136	244506	2	2	1.1.1.2412.5,1.1.1.2327.16	2	2
527	2.26	sp|Q14152|EIF3A_HUMAN	Eukaryotic translation initiation factor 3 subunit A OS=Homo sapiens OX=9606 GN=EIF3A PE=1 SV=1	0.9407	1382	166568	1	1	1.1.1.2528.20	1	1
690	1.85	sp|Q6P2E9|EDC4_HUMAN	Enhancer of mRNA-decapping protein 4 OS=Homo sapiens OX=9606 GN=EDC4 PE=1 SV=1	0.9279	1401	151660	1	1	1.1.1.2625.18	1	1
754	1.37	sp|Q9BQG0|MBB1A_HUMAN	Myb-binding protein 1A OS=Homo sapiens OX=9606 GN=MYBBP1A PE=1 SV=2	0.9036	1328	148853	1	1	1.1.1.2389.25	1	1
694	1.81	sp|O00443|P3C2A_HUMAN	Phosphatidylinositol 4-phosphate 3-kinase C2 domain-containing subunit alpha OS=Homo sapiens OX=9606 GN=PIK3C2A PE=1 SV=2	0.8897	1686	190678	1	1	1.1.1.2475.27	1	1
622	2	sp|Q14669|TRIPC_HUMAN	E3 ubiquitin-protein ligase TRIP12 OS=Homo sapiens OX=9606 GN=TRIP12 PE=1 SV=1	0.8534	1992	220432	1	1	1.1.1.2238.31	1	1
315	5.49	sp|P78527|PRKDC_HUMAN	DNA-dependent protein kinase catalytic subunit OS=Homo sapiens OX=9606 GN=PRKDC PE=1 SV=3	0.8479	4128	469084	3	3	1.1.1.2390.26,1.1.1.2356.11,1.1.1.2353.27	3	3
701	1.74	sp|Q00341|VIGLN_HUMAN	Vigilin OS=Homo sapiens OX=9606 GN=HDLBP PE=1 SV=2	0.7886	1268	141454	1	1	1.1.1.2485.11	1	1
546	2.07	sp|E9PAV3|NACAM_HUMAN	Nascent polypeptide-associated complex subunit alpha, muscle-specific form OS=Homo sapiens OX=9606 GN=NACA PE=1 SV=1	0.7218	2078	205419	1	1	1.1.1.2334.30	1	1
712	1.67	sp|Q5T200|ZC3HD_HUMAN	Zinc finger CCCH domain-containing protein 13 OS=Homo sapiens OX=9606 GN=ZC3H13 PE=1 SV=1	0.7194	1668	196633	1	1	1.1.1.2401.24	1	1
535	2.17	sp|Q92614|MY18A_HUMAN	Unconventional myosin-XVIIIa OS=Homo sapiens OX=9606 GN=MYO18A PE=1 SV=3	0.5355	2054	233113	1	1	1.1.1.2526.8	1	1
709	1.71	sp|Q9Y520|PRC2C_HUMAN	Protein PRRC2C OS=Homo sapiens OX=9606 GN=PRRC2C PE=1 SV=4	0.3798	2896	316909	1	1	1.1.1.2593.13	1	1
